# Supplementary material for: Segmental patterning of microbiota and immune cells in the murine intestinal tract
Source: Gut Microbes. 2024 Sep 10;16(1):2398126. doi: 10.1080/19490976.2024.2398126 (PMC11404582; doi:10.1080/19490976.2024.2398126)
Supplement: Supplemental Material [file KGMI_A_2398126_SM8584.zip]

Archive with 3 entries (3 files):
- Additional_File_1 clean.docx
- Additional_File_2.docx
- supplementary_table_1.xlsx
