# Supplementary material for: Segmental patterning of microbiota and immune cells in the murine intestinal tract
Source: Gut Microbes. 2024 Sep 10;16(1):2398126. doi: 10.1080/19490976.2024.2398126 (PMC11404582; doi:10.1080/19490976.2024.2398126)
Supplement: Supplemental Material [file KGMI_A_2398126_SM8584.zip › supplementary_table_1.xlsx]

## Sheet: Export Summary
	This document was exported from Numbers. Each table was converted to an Excel worksheet. All other objects on each Numbers sheet were placed on separate worksheets. Please be aware that formula calculations may differ in Excel.
	Numbers Sheet Name	Numbers Table Name	Excel Worksheet Name
	abs_abs_correlation
		abs_abs_corr	abs_abs_correlation - abs_abs_c
	rel_rel_correlation
		Table 1	rel_rel_correlation

## Sheet: abs_abs_correlation - abs_abs_c
abs_abs_corr
NK | Count	akkermansia_muciniphila_ref_m_otu_v25_03591	0	0.95	-0.45375136422942275	0.45375136422942275	1330	Spearman correlation	20
NK | Count	anaerotruncus_sp_g3_2012_ref_m_otu_v25_07507	-0.6253325549320421	0.95	-0.8405746460241822	-0.2395533859515876	2161.692298059616	Spearman correlation	20
NK | Count	azospirillum_species_incertae_sedis_ext_m_otu_v26_18867	-0.37049244152394223	0.95	-0.7056208593831231	0.10008422736839438	1822.7549472268431	Spearman correlation	20
NK | Count	bacteria_species_incertae_sedis_ext_m_otu_v26_23316	-0.16407538022939983	0.95	-0.5750170539249309	0.3129769378822224	1548.220255705102	Spearman correlation	20
NK | Count	bacteroidales_bacterium_m1_ref_m_otu_v25_10008	-0.37293233082706767	0.95	-0.7070394942969068	0.09728073945273302	1826	Spearman correlation	20
NK | Count	bacteroidales_bacterium_m10_ref_m_otu_v25_10015	-0.4500129137790048	0.95	-0.7505138689122846	0.004697690550404293	1928.5171753260763	Spearman correlation	20
NK | Count	bacteroidales_bacterium_m11_ref_m_otu_v25_10016	0.03636467990133372	0.95	-0.4243893302821678	0.482160149439795	1281.6349757312262	Spearman correlation	20
NK | Count	bacteroidales_bacterium_m6_ref_m_otu_v25_10012	0.06777116119356902	0.95	-0.3982261579006482	0.5059635115248831	1239.8643556125533	Spearman correlation	20
NK | Count	bacteroidales_species_incertae_sedis_ext_m_otu_v26_18918	-0.36747029624957434	0.95	-0.703859948352577	0.10354641207937672	1818.735494011934	Spearman correlation	20
NK | Count	bacteroidales_species_incertae_sedis_ext_m_otu_v26_18943	-0.5654135338345865	0.95	-0.8110772264217633	-0.15019603922112437	2082	Spearman correlation	20
NK | Count	bacteroidales_species_incertae_sedis_meta_m_otu_v25_12701	-0.04588191373736881	0.95	-0.48944356177717735	0.4165414183462349	1391.0229452707006	Spearman correlation	20
NK | Count	bifidobacterium_pseudolongum_ref_m_otu_v25_03808	0.5135466703225282	0.95	0.0779622691263534	0.7844934158001562	646.9829284710376	Spearman correlation	20
NK | Count	blautia_species_incertae_sedis_ext_m_otu_v26_18824	-0.1676251645787683	0.95	-0.5774552012532811	0.30968054766193487	1552.941468889762	Spearman correlation	20
NK | Count	candidatus_arthromitus_sp_ref_m_otu_v25_00944	0.4065456336338157	0.95	-0.057883544937355015	0.7263134870557648	789.2943072670251	Spearman correlation	20
NK | Count	clostridia_species_incertae_sedis_ext_m_otu_v26_23357	-0.6030476083637842	0.95	-0.8297511233763568	-0.20553849895557808	2132.0533191238333	Spearman correlation	20
NK | Count	clostridiales_species_incertae_sedis_ext_m_otu_v26_18757	-0.5821469867941086	0.95	-0.8194425975374346	-0.17448613266574756	2104.2554924361643	Spearman correlation	20
NK | Count	clostridiales_species_incertae_sedis_ext_m_otu_v26_18798	-0.310547673324876	0.95	-0.669902165207179	0.1666925809246077	1743.0284055220852	Spearman correlation	20
NK | Count	clostridiales_species_incertae_sedis_ext_m_otu_v26_18823	-0.4075874538941155	0.95	-0.7269029430766221	0.056638898763192766	1872.0913136791735	Spearman correlation	20
NK | Count	clostridiales_species_incertae_sedis_ext_m_otu_v26_18879	-0.22896394868170483	0.95	-0.6184616588113259	0.2508487728752967	1634.5220517466676	Spearman correlation	20
NK | Count	clostridiales_species_incertae_sedis_ext_m_otu_v26_18884	-0.39204059426507337	0.95	-0.7180574665182278	0.07506378888924686	1851.4139903725475	Spearman correlation	20
NK | Count	clostridiales_species_incertae_sedis_ext_m_otu_v26_18927	-0.6514563441448897	0.95	-0.8530475352265557	-0.28067114814238386	2196.4369377127036	Spearman correlation	20
NK | Count	clostridiales_species_incertae_sedis_ext_m_otu_v26_18988	-0.6043586679964332	0.95	-0.8303926446676654	-0.20751340926318596	2133.7970284352564	Spearman correlation	20
NK | Count	clostridiales_species_incertae_sedis_ext_m_otu_v26_19011	-0.39228936675861026	0.95	-0.7181998411269578	0.07477145340852569	1851.7448577889518	Spearman correlation	20
NK | Count	clostridiales_species_incertae_sedis_ext_m_otu_v26_23340	-0.6883312315493174	0.95	-0.8702700697875724	-0.34112334219768037	2245.480537960592	Spearman correlation	20
NK | Count	clostridiales_species_incertae_sedis_ext_m_otu_v26_27766	-0.6820397307209105	0.95	-0.8673627446865481	-0.33060185887454513	2237.112841858811	Spearman correlation	20
NK | Count	clostridiales_species_incertae_sedis_ext_m_otu_v26_27804	-0.6558504496764254	0.95	-0.8551231263497427	-0.2877236358451328	2202.281098069646	Spearman correlation	20
NK | Count	clostridiales_species_incertae_sedis_ext_m_otu_v26_27811	-0.6667259338283312	0.95	-0.8602329227072014	-0.30535205592761727	2216.7454919916804	Spearman correlation	20
NK | Count	clostridiales_species_incertae_sedis_ext_m_otu_v26_33426	-0.7239875045921282	0.95	-0.8865108934108837	-0.4024427292986154	2292.9033811075305	Spearman correlation	20
NK | Count	clostridiales_species_incertae_sedis_ext_m_otu_v26_33452	-0.34645753975116866	0.95	-0.6915010754398182	0.12730723186917112	1790.7885278690544	Spearman correlation	20
NK | Count	clostridiales_species_incertae_sedis_ext_m_otu_v26_33467	-0.5615134319361405	0.95	-0.8091129435668329	-0.14460582135911532	2076.8128644750664	Spearman correlation	20
NK | Count	clostridium_sp_asf502_ref_m_otu_v25_03467	-0.48603393346387164	0.95	-0.7699759173586574	-0.04141650579894679	1976.4251315069494	Spearman correlation	20
NK | Count	clostridium_species_incertae_sedis_ext_m_otu_v26_18731	-0.43783222105423153	0.95	-0.743812592970365	0.0198658267308056	1912.316854002128	Spearman correlation	20
NK | Count	clostridium_species_incertae_sedis_ext_m_otu_v26_18763	-0.6015324133678954	0.95	-0.8290089686429758	-0.2032601158602833	2130.038109779301	Spearman correlation	20
NK | Count	clostridium_species_incertae_sedis_ext_m_otu_v26_18841	-0.5924412433925619	0.95	-0.8245391502346001	-0.18967979580217742	2117.9468537121074	Spearman correlation	20
NK | Count	clostridium_species_incertae_sedis_ext_m_otu_v26_18914	-0.7075960630801187	0.95	-0.879094273780706	-0.3738908289279105	2271.1027638965575	Spearman correlation	20
NK | Count	clostridium_species_incertae_sedis_ext_m_otu_v26_18974	-0.30188894190115084	0.95	-0.6646015161605484	0.17596679755939593	1731.5122927285304	Spearman correlation	20
NK | Count	clostridium_species_incertae_sedis_ext_m_otu_v26_18994	-0.4594694149696956	0.95	-0.7556741494653936	-0.00722418378558159	1941.0943219096953	Spearman correlation	20
NK | Count	clostridium_species_incertae_sedis_ext_m_otu_v26_19010	-0.6697738238115464	0.95	-0.8616580212873627	-0.3103373178670001	2220.7991856693566	Spearman correlation	20
NK | Count	clostridium_species_incertae_sedis_ext_m_otu_v26_23329	-0.11035945066670619	0.95	-0.5372096386380747	0.36149399705405794	1476.7780693867192	Spearman correlation	20
NK | Count	clostridium_species_incertae_sedis_ext_m_otu_v26_23350	-0.27728068424766966	0.95	-0.6493349988927247	0.2018691472798311	1698.7833100494006	Spearman correlation	20
NK | Count	clostridium_species_incertae_sedis_ext_m_otu_v26_27791	-0.1009882604850561	0.95	-0.5304332828397434	0.3697042698954018	1464.3143864451247	Spearman correlation	20
NK | Count	clostridium_species_incertae_sedis_ext_m_otu_v26_33448	-0.3083070181803076	0.95	-0.6685339990494813	0.16910063353775742	1740.048334179809	Spearman correlation	20
NK | Count	desulfovibrio_species_incertae_sedis_ext_m_otu_v26_18866	-0.6000042720285372	0.95	-0.8282596602598533	-0.20096662570850543	2128.0056817979544	Spearman correlation	20
NK | Count	dorea_sp_5_2_ref_m_otu_v25_07503	-0.6282289850723102	0.95	-0.8419688981021632	-0.24404504158969975	2165.5445501461722	Spearman correlation	20
NK | Count	dorea_species_incertae_sedis_ext_m_otu_v26_23355	-0.17291859082862412	0.95	-0.5810774306783827	0.30474357820085407	1559.98172580207	Spearman correlation	20
NK | Count	eggerthellaceae_species_incertae_sedis_ext_m_otu_v26_18907	0.2178401940898811	0.95	-0.26178764453958053	0.6111793601272193	1040.2725418604582	Spearman correlation	20
NK | Count	eggerthellaceae_species_incertae_sedis_ext_m_otu_v26_27735	0.2396867681287802	0.95	-0.24018688937901672	0.6254187194220253	1011.2165983887222	Spearman correlation	20
NK | Count	enterorhabdus_caecimuris_ref_m_otu_v25_02234	0.22702515565722417	0.95	-0.25276420062281224	0.6171972006457245	1028.056542975892	Spearman correlation	20
NK | Count	enterorhabdus_mucosicola_ref_m_otu_v25_02233	0.18283798338028748	0.95	-0.2954225142912559	0.5878218893762522	1086.8254821042176	Spearman correlation	20
NK | Count	erysipelotrichaceae_species_incertae_sedis_ext_m_otu_v26_19009	-0.26801580876200076	0.95	-0.6435084737234679	0.21145059974619806	1686.4610256534609	Spearman correlation	20
NK | Count	firmicutes_species_incertae_sedis_ext_m_otu_v26_33447	-0.15880278749567522	0.95	-0.5713820835207809	0.3178520349243666	1541.207707369248	Spearman correlation	20
NK | Count	firmicutes_species_incertae_sedis_ext_m_otu_v26_33498	-0.6339611165087675	0.95	-0.8447197795117998	-0.25298303450967585	2173.168284956661	Spearman correlation	20
NK | Count	hungateiclostridiaceae_bacterium_kb18_ref_m_otu_v25_10098	-0.48226758468708836	0.95	-0.7679654059259183	-0.036504480361651076	1971.4158876338277	Spearman correlation	20
NK | Count	lachnoclostridium_species_incertae_sedis_ext_m_otu_v26_18770	-0.49247043800660156	0.95	-0.7733987810836376	-0.04986096086759389	1984.9856825487802	Spearman correlation	20
NK | Count	lachnoclostridium_species_incertae_sedis_ext_m_otu_v26_18786	-0.4609360925553465	0.95	-0.7564712142461467	-0.009084822388065818	1943.045003098611	Spearman correlation	20
NK | Count	lachnoclostridium_species_incertae_sedis_ext_m_otu_v26_18936	-0.30575427472837985	0.95	-0.666972291480795	0.17183716206460423	1736.6531853887452	Spearman correlation	20
NK | Count	lachnoclostridium_species_incertae_sedis_ext_m_otu_v26_18998	-0.5730972084104808	0.95	-0.8149309594672178	-0.16128767945940342	2092.2192871859393	Spearman correlation	20
NK | Count	lachnoclostridium_species_incertae_sedis_ext_m_otu_v26_27803	-0.3933321323138957	0.95	-0.7187963279303374	0.07354521323167539	1853.1317359774812	Spearman correlation	20
NK | Count	lachnoclostridium_species_incertae_sedis_ext_m_otu_v26_33464	-0.47769876502874253	0.95	-0.7655189473316376	-0.03057465496954889	1965.3393574882275	Spearman correlation	20
NK | Count	lachnospiraceae_bacterium_a2_ref_m_otu_v25_11108	-0.38872277138834227	0.95	-0.7161560361372982	0.07895494065474014	1847.0012859464953	Spearman correlation	20
NK | Count	lachnospiraceae_bacterium_a4_ref_m_otu_v25_11109	-0.4326835193753384	0.95	-0.7409613880541993	0.026214570880292973	1905.4690807692002	Spearman correlation	20
NK | Count	lachnospiraceae_species_incertae_sedis_ext_m_otu_v26_18739	-0.42122420885711565	0.95	-0.7345753988784317	0.04021313434138975	1890.228197779964	Spearman correlation	20
NK | Count	lachnospiraceae_species_incertae_sedis_ext_m_otu_v26_18758	-0.41509729511408233	0.95	-0.7311380944720781	0.047624117565965705	1882.0794025017294	Spearman correlation	20
NK | Count	lachnospiraceae_species_incertae_sedis_ext_m_otu_v26_18766	-0.4808518921906485	0.95	-0.7672082376411689	-0.034663704704133186	1969.5330166135625	Spearman correlation	20
NK | Count	lachnospiraceae_species_incertae_sedis_ext_m_otu_v26_18771	-0.6407011686519316	0.95	-0.8479401852792654	-0.2635765122083247	2182.132554307069	Spearman correlation	20
NK | Count	lachnospiraceae_species_incertae_sedis_ext_m_otu_v26_18773	-0.5745272618360705	0.95	-0.815645847451379	-0.1633635561912841	2094.1212582419735	Spearman correlation	20
NK | Count	lachnospiraceae_species_incertae_sedis_ext_m_otu_v26_18787	-0.1773597533669261	0.95	-0.5841040422178595	0.3005815841595924	1565.888471978012	Spearman correlation	20
NK | Count	lachnospiraceae_species_incertae_sedis_ext_m_otu_v26_18803	-0.5864920235698035	0.95	-0.8215983552529224	-0.18087553925349334	2110.0343913478387	Spearman correlation	20
NK | Count	lachnospiraceae_species_incertae_sedis_ext_m_otu_v26_18829	-0.6314824468008248	0.95	-0.8435316172313655	-0.24911009943427126	2169.871654245097	Spearman correlation	20
NK | Count	lachnospiraceae_species_incertae_sedis_ext_m_otu_v26_18836	-0.4421692450249927	0.95	-0.7462057038610233	0.014489147922057993	1918.0850958832405	Spearman correlation	20
NK | Count	lachnospiraceae_species_incertae_sedis_ext_m_otu_v26_18852	-0.6232935015675142	0.95	-0.8395913951471287	-0.23640118622780365	2158.980357084794	Spearman correlation	20
NK | Count	lachnospiraceae_species_incertae_sedis_ext_m_otu_v26_18854	-0.4742560337132273	0.95	-0.7636699587213076	-0.026127065675254003	1960.7605248385923	Spearman correlation	20
NK | Count	lachnospiraceae_species_incertae_sedis_ext_m_otu_v26_18886	-0.17482001394892066	0.95	-0.5823746166430995	0.3029639076695422	1562.5106185520644	Spearman correlation	20
NK | Count	lachnospiraceae_species_incertae_sedis_ext_m_otu_v26_18920	-0.17291859082862412	0.95	-0.5810774306783827	0.30474357820085407	1559.98172580207	Spearman correlation	20
NK | Count	lachnospiraceae_species_incertae_sedis_ext_m_otu_v26_18934	-0.6818377481500074	0.95	-0.8672691977858658	-0.3302655178989069	2236.84420503951	Spearman correlation	20
NK | Count	lachnospiraceae_species_incertae_sedis_ext_m_otu_v26_18956	-0.34898340307814363	0.95	-0.6929974468083754	0.12447950118686564	1794.1479260939311	Spearman correlation	20
NK | Count	lachnospiraceae_species_incertae_sedis_ext_m_otu_v26_18959	-0.6697161881828961	0.95	-0.861631100702562	-0.31024286276735097	2220.7225302832517	Spearman correlation	20
NK | Count	lachnospiraceae_species_incertae_sedis_ext_m_otu_v26_18965	-0.5516680869619563	0.95	-0.8041296091683862	-0.13061138344407106	2063.7185556594018	Spearman correlation	20
NK | Count	lachnospiraceae_species_incertae_sedis_ext_m_otu_v26_18984	-0.5636525384706726	0.95	-0.8101909882084242	-0.14766862153865176	2079.657876165995	Spearman correlation	20
NK | Count	lachnospiraceae_species_incertae_sedis_ext_m_otu_v26_19000	-0.589667615144598	0.95	-0.8231696597799819	-0.18556702530538371	2114.2579281423154	Spearman correlation	20
NK | Count	lachnospiraceae_species_incertae_sedis_ext_m_otu_v26_19001	-0.6641556721825318	0.95	-0.8590287941232404	-0.30116336373731906	2213.3270440027677	Spearman correlation	20
NK | Count	lachnospiraceae_species_incertae_sedis_ext_m_otu_v26_23287	-0.6495441953526137	0.95	-0.8521423201567375	-0.27761462351414795	2193.8937798189763	Spearman correlation	20
NK | Count	lachnospiraceae_species_incertae_sedis_ext_m_otu_v26_23302	-0.46064870195615026	0.95	-0.7563151011760291	-0.008719989791994369	1942.6627736016799	Spearman correlation	20
NK | Count	lachnospiraceae_species_incertae_sedis_ext_m_otu_v26_23304	-0.001536453641851155	0.95	-0.454970626938321	0.45253040027273655	1332.043483343662	Spearman correlation	20
NK | Count	lachnospiraceae_species_incertae_sedis_ext_m_otu_v26_23339	-0.1900308076103218	0.95	-0.5926775222890147	0.2886061210625318	1582.740974121728	Spearman correlation	20
NK | Count	lachnospiraceae_species_incertae_sedis_ext_m_otu_v26_27733	0.003528950833237227	0.95	-0.45094449559981337	0.4565492581419069	1325.3064953917944	Spearman correlation	20
NK | Count	lachnospiraceae_species_incertae_sedis_ext_m_otu_v26_27753	-0.02999608208251643	0.95	-0.4772516866343561	0.42960250003054967	1369.894789169747	Spearman correlation	20
NK | Count	lachnospiraceae_species_incertae_sedis_ext_m_otu_v26_27779	-0.0193514094745773	0.95	-0.46898474600269674	0.43824809224608563	1355.7373746011879	Spearman correlation	20
NK | Count	lachnospiraceae_species_incertae_sedis_ext_m_otu_v26_27795	-0.5777065693360344	0.95	-0.8172325590497282	-0.16799174549652246	2098.349737216926	Spearman correlation	20
NK | Count	lachnospiraceae_species_incertae_sedis_ext_m_otu_v26_27796	-0.4884440190843537	0.95	-0.7712594916720672	-0.044571026937497475	1979.6305453821906	Spearman correlation	20
NK | Count	lachnospiraceae_species_incertae_sedis_ext_m_otu_v26_27814	-0.5991404361550386	0.95	-0.8278357257641755	-0.1996720819080725	2126.8567800862015	Spearman correlation	20
NK | Count	lachnospiraceae_species_incertae_sedis_ext_m_otu_v26_33439	-0.16633360550479828	0.95	-0.5765689471228963	0.31088124070254874	1551.2236953213817	Spearman correlation	20
NK | Count	lachnospiraceae_species_incertae_sedis_ext_m_otu_v26_33451	-0.6552963463912741	0.95	-0.8548617427278467	-0.2868321012883553	2201.5441407003946	Spearman correlation	20
NK | Count	lactobacillus_animalis_murinus_ref_m_otu_v25_03470	0.6436050501225499	0.95	0.26816881287323735	0.8493229644645467	474.0052833370087	Spearman correlation	20
NK | Count	lactobacillus_taiwanensis_ref_m_otu_v25_01041	0.5469179340979994	0.95	0.12391886513563152	0.801712507373476	602.5991476496608	Spearman correlation	20
NK | Count	muribaculaceae_species_incertae_sedis_ext_m_otu_v26_18165	0.0558494542517129	0.95	-0.4082476258046604	0.4970058134276939	1255.7202258452219	Spearman correlation	20
NK | Count	muribaculaceae_species_incertae_sedis_ext_m_otu_v26_18726	-0.5443609022556392	0.95	-0.800407909401216	-0.1203321112419527	2054.0000000000005	Spearman correlation	20
NK | Count	muribaculaceae_species_incertae_sedis_ext_m_otu_v26_18727	-0.3879699248120301	0.95	-0.7157239052874217	0.07983590189029419	1846	Spearman correlation	20
NK | Count	muribaculaceae_species_incertae_sedis_ext_m_otu_v26_18738	-0.02857142857142857	0.95	-0.47614983177949266	0.4307645065872971	1368	Spearman correlation	20
NK | Count	muribaculaceae_species_incertae_sedis_ext_m_otu_v26_18747	0.0075216252028473445	0.95	-0.4477579133658173	0.4597040435754411	1319.996238480213	Spearman correlation	20
NK | Count	muribaculaceae_species_incertae_sedis_ext_m_otu_v26_18755	0.09283084963460388	0.95	-0.3767917851410041	0.5244895976468299	1206.5349699859769	Spearman correlation	20
NK | Count	muribaculaceae_species_incertae_sedis_ext_m_otu_v26_18776	0.018051900486833628	0.95	-0.43929778461209806	0.4679700868835345	1305.9909723525113	Spearman correlation	20
NK | Count	muribaculaceae_species_incertae_sedis_ext_m_otu_v26_18780	-0.003007518796992481	0.95	-0.45613640928810195	0.4513598006965638	1334	Spearman correlation	20
NK | Count	muribaculaceae_species_incertae_sedis_ext_m_otu_v26_18783	0.07218045112781954	0.95	-0.39449128299033565	0.5092527794419758	1234	Spearman correlation	20
NK | Count	muribaculaceae_species_incertae_sedis_ext_m_otu_v26_18843	-0.1773597533669261	0.95	-0.5841040422178595	0.3005815841595924	1565.888471978012	Spearman correlation	20
NK | Count	muribaculaceae_species_incertae_sedis_ext_m_otu_v26_18878	-0.3380198012072541	0.95	-0.6864808319844331	0.1366978639034254	1779.5663356056482	Spearman correlation	20
NK | Count	muribaculaceae_species_incertae_sedis_ext_m_otu_v26_18981	0.04820171240964017	0.95	-0.41461800804437854	0.49120954158371904	1265.8917224951786	Spearman correlation	20
NK | Count	muribaculaceae_species_incertae_sedis_ext_m_otu_v26_18996	-0.13403629658283653	0.95	-0.5540884697126974	0.34041906675806927	1508.2682744551728	Spearman correlation	20
NK | Count	muribaculaceae_species_incertae_sedis_ext_m_otu_v26_23390	0.18820720646354033	0.95	-0.29033888887059545	0.591449233917201	1079.6844154034914	Spearman correlation	20
NK | Count	muribaculaceae_species_incertae_sedis_ext_m_otu_v26_33437	-0.04061677609537566	0.95	-0.4854218555434285	0.4208915853554784	1384.0203122068497	Spearman correlation	20
NK | Count	muribaculum_intestinale_ref_m_otu_v25_10099	-0.4075187969924812	0.95	-0.7268641118657261	0.056720966512984895	1872	Spearman correlation	20
NK | Count	olsenella_species_incertae_sedis_ext_m_otu_v26_15401	0.39887058598109526	0.95	-0.06700852137590134	0.721956444807112	799.50212064514335	Spearman correlation	20
NK | Count	oscillibacter_species_incertae_sedis_ext_m_otu_v26_18816	-0.6191908176660155	0.95	-0.8376087379917794	-0.2300833741103103	2153.5237874958007	Spearman correlation	20
NK | Count	oscillibacter_species_incertae_sedis_ext_m_otu_v26_18818	-0.6430234462494513	0.95	-0.8490462404645001	-0.2672476754985407	2185.22118351177	Spearman correlation	20
NK | Count	oscillibacter_species_incertae_sedis_ext_m_otu_v26_18825	-0.4998539572472974	0.95	-0.7773051867750329	-0.05962642835188525	1994.8057631389054	Spearman correlation	20
NK | Count	oscillibacter_species_incertae_sedis_ext_m_otu_v26_18880	-0.6362079037134689	0.95	-0.8457949958055825	-0.25650423420313756	2176.156511938914	Spearman correlation	20
NK | Count	oscillibacter_species_incertae_sedis_ext_m_otu_v26_18885	-0.643866758954217	0.95	-0.8494474472466688	-0.2685835283134354	2186.3427894091087	Spearman correlation	20
NK | Count	oscillibacter_species_incertae_sedis_ext_m_otu_v26_27820	-0.6514563441448897	0.95	-0.8530475352265557	-0.28067114814238386	2196.4369377127036	Spearman correlation	20
NK | Count	parasutterella_excrementihominis_ref_m_otu_v25_03674	-0.21353383458646616	0.95	-0.608342155530734	0.26598959940427197	1614	Spearman correlation	20
NK | Count	ruminococcaceae_species_incertae_sedis_ext_m_otu_v26_18745	-0.6117066694097429	0.95	-0.83397707511503	-0.21864224479746008	2143.5698703149583	Spearman correlation	20
NK | Count	ruminococcaceae_species_incertae_sedis_ext_m_otu_v26_18873	-0.18703439416157303	0.95	-0.5906582950052811	0.291451627869636	1578.7557442348923	Spearman correlation	20
NK | Count	ruminococcaceae_species_incertae_sedis_ext_m_otu_v26_18940	-0.6331006612044898	0.95	-0.844307551382958	-0.2516371832626239	2172.0238794019715	Spearman correlation	20
NK | Count	ruminococcaceae_species_incertae_sedis_ext_m_otu_v26_18990	-0.5973864367101848	0.95	-0.8269741318081938	-0.19704782301642787	2124.5239608245456	Spearman correlation	20
NK | Count	ruminococcaceae_species_incertae_sedis_ext_m_otu_v26_18992	-0.6339611165087675	0.95	-0.8447197795117998	-0.25298303450967585	2173.168284956661	Spearman correlation	20
NK | Count	ruminococcaceae_species_incertae_sedis_ext_m_otu_v26_27750	-0.6310643545188922	0.95	-0.8433309978924736	-0.248458031137767	2169.3155915101265	Spearman correlation	20
NK | Count	ruminococcaceae_species_incertae_sedis_ext_m_otu_v26_27777	-0.6708071643674923	0.95	-0.8621404932463069	-0.31203199434887996	2222.173528608765	Spearman correlation	20
NK | Count	ruminococcaceae_species_incertae_sedis_ext_m_otu_v26_27824	-0.552280805401626	0.95	-0.804440782545695	-0.1314774491891673	2064.5334711841624	Spearman correlation	20
NK | Count	ruminococcaceae_species_incertae_sedis_ext_m_otu_v26_33503	-0.6574270132573783	0.95	-0.8558662748678866	-0.2902637714796989	2204.377927632313	Spearman correlation	20
NK | Count	ruminococcus_species_incertae_sedis_ext_m_otu_v26_18826	-0.35034159288739253	0.95	-0.693800841751471	0.1229558070995346	1795.954318540232	Spearman correlation	20
NK | Count	sutterellaceae_species_incertae_sedis_ext_m_otu_v26_17688	0.13205780663161137	0.95	-0.3421985789179057	0.5526911385885941	1154.3631171799568	Spearman correlation	20
NK | Count	sutterellaceae_species_incertae_sedis_ext_m_otu_v26_17689	-0.006857752462234263	0.95	-0.4591802787439725	0.4482885577884615	1339.1208107747714	Spearman correlation	20
NK | Count	unassigned	-0.5864661654135338	0.95	-0.8215855457795423	-0.18083741311248525	2109.9999999999995	Spearman correlation	20
NK | Count	lachnospiraceae_species_incertae_sedis_ext_m_otu_v26_18881	-0.5045599336310055	0.95	-0.7797838685995899	-0.0658948498739569	2001.0647117292372	Spearman correlation	20
NK | Count	alistipes_species_incertae_sedis_ext_m_otu_v26_17309	-0.4947380726760719	0.95	-0.7746007951817597	-0.052851164691602656	1988.0016366591756	Spearman correlation	20
NK | Count	alistipes_species_incertae_sedis_ext_m_otu_v26_18761	-0.612126774268881	0.95	-0.8341814412532748	-0.21928161521046824	2144.1286097776115	Spearman correlation	20
NK | Count	alistipes_species_incertae_sedis_ext_m_otu_v26_18779	-0.663396275667036	0.95	-0.8586726152361712	-0.29992846889366376	2212.317046637158	Spearman correlation	20
NK | Count	alistipes_species_incertae_sedis_ext_m_otu_v26_18785	-0.5561962183501182	0.95	-0.8064259903193206	-0.13702701987803687	2069.7409704056577	Spearman correlation	20
NK | Count	bacteroides_caecimuris_ref_m_otu_v25_03476	-0.3915125561313655	0.95	-0.7177551753634003	0.07568402674308225	1850.7116996547163	Spearman correlation	20
NK | Count	bacteroides_faecis_thetaiotaomicron_ref_m_otu_v25_01657	-0.42468057015759053	0.95	-0.736507407627609	0.036009874936623276	1894.8251583095953	Spearman correlation	20
NK | Count	candidatus_melainabacteria_species_incertae_sedis_ext_m_otu_v26_18847	-0.6407011686519316	0.95	-0.8479401852792654	-0.2635765122083247	2182.132554307069	Spearman correlation	20
NK | Count	clostridia_species_incertae_sedis_ext_m_otu_v26_18828	-0.4538684058028312	0.95	-0.7526221908716471	-1.473970175852407e-4	1933.6449797177656	Spearman correlation	20
NK | Count	clostridia_species_incertae_sedis_ext_m_otu_v26_18950	-0.610684075691729	0.95	-0.8334793644906408	-0.21708733752255457	2142.2098206699993	Spearman correlation	20
NK | Count	clostridiales_family_xiii_incertae_sedis_species_incertae_sedis_ext_m_otu_v26_23391	-0.6842513012318188	0.95	-0.8683861630643185	-0.33429041086846967	2240.054230638319	Spearman correlation	20
NK | Count	clostridiales_species_incertae_sedis_ext_m_otu_v26_18760	-0.4625092602046687	0.95	-0.7573251762777146	-0.011084039049430535	1945.1373160722094	Spearman correlation	20
NK | Count	clostridiales_species_incertae_sedis_ext_m_otu_v26_18764	-0.7208802620831491	0.95	-0.8851113481829553	-0.39698180648807274	2288.7707485705882	Spearman correlation	20
NK | Count	clostridiales_species_incertae_sedis_ext_m_otu_v26_18814	-0.7226153887565202	0.95	-0.8858932397905884	-0.4000284355935766	2291.0784670461717	Spearman correlation	20
NK | Count	clostridiales_species_incertae_sedis_ext_m_otu_v26_18817	-0.44464780498789064	0.95	-0.7475698201246471	0.011404532581671603	1921.3815806338944	Spearman correlation	20
NK | Count	clostridiales_species_incertae_sedis_ext_m_otu_v26_18819	-0.43406095248817894	0.95	-0.7417252619401759	0.024519709499584593	1907.3010668092777	Spearman correlation	20
NK | Count	clostridiales_species_incertae_sedis_ext_m_otu_v26_18853	-0.663396275667036	0.95	-0.8586726152361712	-0.29992846889366376	2212.317046637158	Spearman correlation	20
NK | Count	clostridiales_species_incertae_sedis_ext_m_otu_v26_18869	-0.45699913290422095	0.95	-0.7543296903129398	-0.004097427561804015	1937.808846762614	Spearman correlation	20
NK | Count	clostridiales_species_incertae_sedis_ext_m_otu_v26_18870	-0.49500707933615534	0.95	-0.7747432545856167	-0.05320641538500827	1988.3594155170867	Spearman correlation	20
NK | Count	clostridiales_species_incertae_sedis_ext_m_otu_v26_18882	-0.6090380269701879	0.95	-0.8326774495494618	-0.21458862245668753	2140.02057587035	Spearman correlation	20
NK | Count	clostridiales_species_incertae_sedis_ext_m_otu_v26_18897	-0.6475624778990311	0.95	-0.8512028900144649	-0.2744548207529069	2191.2580956057113	Spearman correlation	20
NK | Count	clostridiales_species_incertae_sedis_ext_m_otu_v26_18945	-0.6558504496764254	0.95	-0.8551231263497427	-0.2877236358451328	2202.281098069646	Spearman correlation	20
NK | Count	clostridiales_species_incertae_sedis_ext_m_otu_v26_18948	-0.6238524654640574	0.95	-0.8398610739236764	-0.23726448648255824	2159.7237790671966	Spearman correlation	20
NK | Count	clostridiales_species_incertae_sedis_ext_m_otu_v26_18953	-0.4431132303098732	0.95	-0.7467255428987106	0.013315364063561723	1919.3405963121313	Spearman correlation	20
NK | Count	clostridiales_species_incertae_sedis_ext_m_otu_v26_18954	-0.696841102781202	0.95	-0.8741824457173903	-0.35549445490180437	2256.7986666989987	Spearman correlation	20
NK | Count	clostridiales_species_incertae_sedis_ext_m_otu_v26_18967	-0.6478600631221405	0.95	-0.8513440431479848	-0.27492879995662145	2191.653883952447	Spearman correlation	20
NK | Count	clostridiales_species_incertae_sedis_ext_m_otu_v26_18970	-0.7063004842669196	0.95	-0.8785045016889012	-0.3716607415394297	2269.379644075003	Spearman correlation	20
NK | Count	clostridiales_species_incertae_sedis_ext_m_otu_v26_23334	-0.4259049495211402	0.95	-0.737190583090939	0.034516994895823216	1896.4535828631167	Spearman correlation	20
NK | Count	clostridiales_species_incertae_sedis_ext_m_otu_v26_23344	-0.5395020977034503	0.95	-0.7979222455606803	-0.11354702359943238	2047.5377899455889	Spearman correlation	20
NK | Count	clostridiales_species_incertae_sedis_ext_m_otu_v26_23378	-0.6873817212954842	0.95	-0.8698321083914708	-0.33952985142791836	2244.217689322994	Spearman correlation	20
NK | Count	clostridiales_species_incertae_sedis_ext_m_otu_v26_27760	-0.36562050232921084	0.95	-0.7027800867349586	0.1056599287976438	1816.2752680978504	Spearman correlation	20
NK | Count	clostridiales_species_incertae_sedis_ext_m_otu_v26_27793	-0.6551273911733372	0.95	-0.8547820223996246	-0.2865603846347939	2201.3194302605384	Spearman correlation	20
NK | Count	clostridiales_species_incertae_sedis_ext_m_otu_v26_27807	-0.4547902779879419	0.95	-0.7531253979486587	-0.0013090519577989282	1934.871069723963	Spearman correlation	20
NK | Count	clostridiales_species_incertae_sedis_ext_m_otu_v26_33446	-0.24657656011875903	0.95	-0.6298567481607479	0.2332746051308735	1657.9468249579495	Spearman correlation	20
NK | Count	clostridiales_species_incertae_sedis_ext_m_otu_v26_33485	-0.5515528318445926	0.95	-0.8040710605804814	-0.1304485443252679	2063.565266353308	Spearman correlation	20
NK | Count	clostridiales_species_incertae_sedis_ext_m_otu_v26_33487	-0.7141833021716844	0.95	-0.8820848096129976	-0.385289482457451	2279.86379188834	Spearman correlation	20
NK | Count	clostridium_species_incertae_sedis_ext_m_otu_v26_18861	-0.7110301750097785	0.95	-0.8806550102093477	-0.37982071415337415	2275.6701327630053	Spearman correlation	20
NK | Count	clostridium_species_incertae_sedis_ext_m_otu_v26_18991	-0.258835457545732	0.95	-0.6376918625929752	0.22085460461639253	1674.2511585358234	Spearman correlation	20
NK | Count	clostridium_species_incertae_sedis_ext_m_otu_v26_23327	-0.4345090899155067	0.95	-0.7419736105617425	0.023967730256176392	1907.8970895876237	Spearman correlation	20
NK | Count	clostridium_species_incertae_sedis_ext_m_otu_v26_23345	-0.25296986107102154	0.95	-0.633952698783148	0.22681676013611088	1666.4499152244587	Spearman correlation	20
NK | Count	clostridium_species_incertae_sedis_ext_m_otu_v26_23387	-0.43874731656112603	0.95	-0.7443181840845259	0.018733567346654916	1913.5339310262978	Spearman correlation	20
NK | Count	clostridium_species_incertae_sedis_ext_m_otu_v26_33449	-0.4723767816144736	0.95	-0.7626586612144001	-0.023706763143491953	1958.26111954725	Spearman correlation	20
NK | Count	firmicutes_bacterium_asf500_ref_m_otu_v25_08057	-0.6882477248183234	0.95	-0.8702315638598218	-0.34098311913206386	2245.36947400837	Spearman correlation	20
NK | Count	firmicutes_species_incertae_sedis_ext_m_otu_v26_19006	-0.5849928037267375	0.95	-0.8208552874886252	-0.1786670505927889	2108.040428956561	Spearman correlation	20
NK | Count	firmicutes_species_incertae_sedis_ext_m_otu_v26_23322	-0.2878522159343374	0.95	-0.6559303315840629	0.19082320341802037	1712.8434471926687	Spearman correlation	20
NK | Count	firmicutes_species_incertae_sedis_ext_m_otu_v26_23325	-0.4542199791661351	0.95	-0.7528141395657952	-5.90271657994397e-4	1934.1125722909594	Spearman correlation	20
NK | Count	lachnoclostridium_species_incertae_sedis_ext_m_otu_v26_27798	-0.6330491563132742	0.95	-0.8442828684156166	-0.2515566704482927	2171.9553778966542	Spearman correlation	20
NK | Count	lachnospiraceae_bacterium_coe1_ref_m_otu_v25_07500	-0.7115585345562119	0.95	-0.8808948128757452	-0.38073548654913825	2276.3728509597618	Spearman correlation	20
NK | Count	lachnospiraceae_species_incertae_sedis_ext_m_otu_v26_18737	-0.24750353966807767	0.95	-0.6304519538593606	0.23234088345751863	1659.1797077585431	Spearman correlation	20
NK | Count	lachnospiraceae_species_incertae_sedis_ext_m_otu_v26_18751	-0.6322019959621312	0.95	-0.8438767505360392	-0.25023314055288365	2170.8286546296345	Spearman correlation	20
NK | Count	lachnospiraceae_species_incertae_sedis_ext_m_otu_v26_18767	-0.7220661200764491	0.95	-0.8856458258601893	-0.399063228157134	2290.347939701677	Spearman correlation	20
NK | Count	lachnospiraceae_species_incertae_sedis_ext_m_otu_v26_18784	-0.6133878591220647	0.95	-0.834794548289166	-0.22120292752421275	2145.805852632346	Spearman correlation	20
NK | Count	lachnospiraceae_species_incertae_sedis_ext_m_otu_v26_18793	-0.37945479160653234	0.95	-0.7108187185633091	0.08974946816153707	1834.674872836688	Spearman correlation	20
NK | Count	lachnospiraceae_species_incertae_sedis_ext_m_otu_v26_18830	-0.535492372824121	0.95	-0.7958643123165274	-0.1079773998226528	2042.204855856081	Spearman correlation	20
NK | Count	lachnospiraceae_species_incertae_sedis_ext_m_otu_v26_18850	-0.6136803955233705	0.95	-0.8349366935431123	-0.22164905367041798	2146.194926046083	Spearman correlation	20
NK | Count	lachnospiraceae_species_incertae_sedis_ext_m_otu_v26_18889	-0.4366601250140983	0.95	-0.7431644969408826	0.021314363304805992	1910.7579662687506	Spearman correlation	20
NK | Count	lachnospiraceae_species_incertae_sedis_ext_m_otu_v26_18894	-0.6785490301012467	0.95	-0.8657442050352389	-0.3248016839817607	2232.470210034658	Spearman correlation	20
NK | Count	lachnospiraceae_species_incertae_sedis_ext_m_otu_v26_18895	-0.4875912429416062	0.95	-0.7708055790851926	-0.043453829562603956	1978.4963531123365	Spearman correlation	20
NK | Count	lachnospiraceae_species_incertae_sedis_ext_m_otu_v26_18898	-0.6965147443193004	0.95	-0.8740328271976865	-0.35494032224382527	2256.3646099446696	Spearman correlation	20
NK | Count	lachnospiraceae_species_incertae_sedis_ext_m_otu_v26_18960	-0.6118065025503043	0.95	-0.8340256459270086	-0.21879415333686292	2143.702648391905	Spearman correlation	20
NK | Count	lachnospiraceae_species_incertae_sedis_ext_m_otu_v26_18971	-0.4517173707042396	0.95	-0.751446682350117	0.0025583774258146714	1930.7841030366387	Spearman correlation	20
NK | Count	lachnospiraceae_species_incertae_sedis_ext_m_otu_v26_18997	-0.2934626455935706	0.95	-0.6594078676050649	0.1849113420454244	1720.3053186394488	Spearman correlation	20
NK | Count	lachnospiraceae_species_incertae_sedis_ext_m_otu_v26_23286	-0.4538684058028312	0.95	-0.7526221908716471	-1.473970175852407e-4	1933.6449797177656	Spearman correlation	20
NK | Count	lachnospiraceae_species_incertae_sedis_ext_m_otu_v26_23295	-0.4517173707042396	0.95	-0.751446682350117	0.0025583774258146714	1930.7841030366387	Spearman correlation	20
NK | Count	lachnospiraceae_species_incertae_sedis_ext_m_otu_v26_23338	-0.695264539200249	0.95	-0.873459360955565	-0.3528197843390989	2254.701837136331	Spearman correlation	20
NK | Count	lachnospiraceae_species_incertae_sedis_ext_m_otu_v26_23363	-0.5975156859194005	0.95	-0.8270376580111988	-0.19724100455680232	2124.6958622728025	Spearman correlation	20
NK | Count	lachnospiraceae_species_incertae_sedis_ext_m_otu_v26_23364	-0.6637332675811901	0.95	-0.8588306974543759	-0.300476318972228	2212.765245882983	Spearman correlation	20
NK | Count	lachnospiraceae_species_incertae_sedis_ext_m_otu_v26_27764	-0.7709395910859904	0.95	-0.9073028926450264	-0.48784295819835993	2355.349656144367	Spearman correlation	20
NK | Count	lachnospiraceae_species_incertae_sedis_ext_m_otu_v26_27772	-0.6574270132573783	0.95	-0.8558662748678866	-0.2902637714796989	2204.377927632313	Spearman correlation	20
NK | Count	mucispirillum_schaedleri_ref_m_otu_v25_04199	-0.726795810819308	0.95	-0.8877732403629737	-0.4073980436604386	2296.6384283896796	Spearman correlation	20
NK | Count	oscillibacter_species_incertae_sedis_ext_m_otu_v26_18744	-0.6579533743915883	0.95	-0.8561142046464081	-0.2911129903032946	2205.0779879408124	Spearman correlation	20
NK | Count	oscillibacter_species_incertae_sedis_ext_m_otu_v26_18942	-0.6090380269701879	0.95	-0.8326774495494618	-0.21458862245668753	2140.02057587035	Spearman correlation	20
NK | Count	oscillibacter_species_incertae_sedis_ext_m_otu_v26_18975	-0.6436050501225499	0.95	-0.8493229644645467	-0.26816881287323735	2185.9947166629913	Spearman correlation	20
NK | Count	oscillibacter_species_incertae_sedis_ext_m_otu_v26_23349	-0.6254985141855984	0.95	-0.8406546107827142	-0.2398103029909796	2161.913023866846	Spearman correlation	20
NK | Count	oscillibacter_species_incertae_sedis_ext_m_otu_v26_23389	-0.63693168670499	0.95	-0.8461410052031936	-0.25764070856931415	2177.119143317637	Spearman correlation	20
NK | Count	oscillibacter_species_incertae_sedis_ext_m_otu_v26_33432	-0.7575702467048445	0.95	-0.9014496248656386	-0.4629610716718503	2337.568428117443	Spearman correlation	20
NK | Count	oscillibacter_species_incertae_sedis_ext_m_otu_v26_33473	-0.4431132303098732	0.95	-0.7467255428987106	0.013315364063561723	1919.3405963121313	Spearman correlation	20
NK | Count	parabacteroides_goldsteinii_ref_m_otu_v25_01679	-0.40675340388586	0.95	-0.726431079848435	0.05763544030723201	1870.9820271681938	Spearman correlation	20
NK | Count	prevotella_species_incertae_sedis_ext_m_otu_v26_18740	-0.4956051801821651	0.95	-0.7750598925481385	-0.0539966694002301	1989.1548896422794	Spearman correlation	20
NK | Count	prevotella_species_incertae_sedis_ext_m_otu_v26_18789	-0.4742560337132273	0.95	-0.7636699587213076	-0.026127065675254003	1960.7605248385923	Spearman correlation	20
NK | Count	ruminococcaceae_species_incertae_sedis_ext_m_otu_v26_23360	-0.6468971475656321	0.95	-0.8508871983206108	-0.27339577049230585	2190.3732062622908	Spearman correlation	20
NK | Count	ruminococcaceae_species_incertae_sedis_ext_m_otu_v26_23382	-0.5524651897123657	0.95	-0.8045343963370919	-0.13173819867043451	2064.7787023174465	Spearman correlation	20
NK | Count	ruminococcaceae_species_incertae_sedis_ext_m_otu_v26_33488	-0.6995707066549456	0.95	-0.8754325111595269	-0.36013853684404357	2260.429039851078	Spearman correlation	20
NK | Count	clostridia_species_incertae_sedis_ext_m_otu_v26_33428	-0.549418917013625	0.95	-0.8029861650405729	-0.12743772433599593	2060.727159628121	Spearman correlation	20
NK | Count	clostridiales_species_incertae_sedis_ext_m_otu_v26_18759	-0.47646748834978253	0.95	-0.7648582108480628	-0.028981959139040902	1963.701759505211	Spearman correlation	20
NK | Count	clostridiales_species_incertae_sedis_ext_m_otu_v26_18928	-0.4367682757554357	0.95	-0.7432243216521728	0.021180785530371133	1910.9018067547295	Spearman correlation	20
NK | Count	clostridiales_species_incertae_sedis_ext_m_otu_v26_23312	-0.5636035659857349	0.95	-0.8101663262054914	-0.14759841275461308	2079.5927427610272	Spearman correlation	20
NK | Count	clostridiales_species_incertae_sedis_ext_m_otu_v26_27801	-0.6531332031506243	0.95	-0.8538403664145436	-0.2833577712228659	2198.6671601903304	Spearman correlation	20
NK | Count	clostridiales_species_incertae_sedis_ext_m_otu_v26_27822	-0.38933141071383004	0.95	-0.7165052091951282	0.07824219255149514	1847.8107762493937	Spearman correlation	20
NK | Count	clostridiales_species_incertae_sedis_ext_m_otu_v26_27826	-0.7259074861996023	0.95	-0.8873741959189068	-0.40582854023273446	2295.4569566454707	Spearman correlation	20
NK | Count	clostridiales_species_incertae_sedis_ext_m_otu_v26_33501	-0.511921152399266	0.95	-0.7836438634876399	-0.07577002169445211	2010.855132691024	Spearman correlation	20
NK | Count	clostridiales_species_incertae_sedis_ext_m_otu_v26_33502	-0.3173279400301311	0.95	-0.6740274495014928	0.15937092227652766	1752.0461602400746	Spearman correlation	20
NK | Count	clostridium_species_incertae_sedis_ext_m_otu_v26_18932	-0.56797684456026	0.95	-0.8123652251844488	-0.15388468176792416	2085.4092032651456	Spearman correlation	20
NK | Count	clostridium_species_incertae_sedis_ext_m_otu_v26_27794	-0.3785821773521246	0.95	-0.7103142172504504	0.09076016599963985	1833.514295878326	Spearman correlation	20
NK | Count	lachnospiraceae_species_incertae_sedis_ext_m_otu_v26_18732	-0.6271445629071395	0.95	-0.8414472248563164	-0.24236143506130953	2164.1022686664955	Spearman correlation	20
NK | Count	lachnospiraceae_species_incertae_sedis_ext_m_otu_v26_18736	-0.45475812265256665	0.95	-0.753107851723053	-0.0012685122761754582	1934.8283031279136	Spearman correlation	20
NK | Count	lachnospiraceae_species_incertae_sedis_ext_m_otu_v26_18811	-0.6659869931265282	0.95	-0.8598869611083797	-0.30414638841214764	2215.7627008582826	Spearman correlation	20
NK | Count	lachnospiraceae_species_incertae_sedis_ext_m_otu_v26_18812	-0.6117066694097429	0.95	-0.83397707511503	-0.21864224479746008	2143.5698703149583	Spearman correlation	20
NK | Count	lachnospiraceae_species_incertae_sedis_ext_m_otu_v26_18856	-0.4871198446926235	0.95	-0.7705545414679431	-0.04283674069225896	1977.8693934411892	Spearman correlation	20
NK | Count	lachnospiraceae_species_incertae_sedis_ext_m_otu_v26_18872	-0.4907102872976517	0.95	-0.7724643763717558	-0.04754540490467356	1982.6446821058769	Spearman correlation	20
NK | Count	lachnospiraceae_species_incertae_sedis_ext_m_otu_v26_18887	-0.09459381485717674	0.95	-0.5257777100753007	0.3752646875109576	1455.809773760045	Spearman correlation	20
NK | Count	lachnospiraceae_species_incertae_sedis_ext_m_otu_v26_18919	-0.4839828971831138	0.95	-0.7688817541439015	-0.03873890182677238	1973.6972532535412	Spearman correlation	20
NK | Count	lachnospiraceae_species_incertae_sedis_ext_m_otu_v26_18935	-0.45475812265256665	0.95	-0.753107851723053	-0.0012685122761754582	1934.8283031279136	Spearman correlation	20
NK | Count	lachnospiraceae_species_incertae_sedis_ext_m_otu_v26_18957	-0.5497802729947101	0.95	-0.8031699989242643	-0.1279470285876999	2061.2077630829644	Spearman correlation	20
NK | Count	lachnospiraceae_species_incertae_sedis_ext_m_otu_v26_18962	-0.529342624985584	0.95	-0.7926963111928644	-0.09948704888201587	2034.0256912308266	Spearman correlation	20
NK | Count	lachnospiraceae_species_incertae_sedis_ext_m_otu_v26_19004	-0.20112788012569993	0.95	-0.6001118103210487	0.27799376498075157	1597.500080567181	Spearman correlation	20
NK | Count	lachnospiraceae_species_incertae_sedis_ext_m_otu_v26_27774	-0.6692004406205043	0.95	-0.8613901560433238	-0.30939795507028617	2220.036586025271	Spearman correlation	20
NK | Count	oscillibacter_sp_1_3_ref_m_otu_v25_07502	-0.648543196287173	0.95	-0.8516679612250998	-0.27601754717548493	2192.56245106194	Spearman correlation	20
NK | Count	oscillibacter_species_incertae_sedis_ext_m_otu_v26_18979	-0.6113499636416362	0.95	-0.8338035025081925	-0.21809962821079537	2143.0954516433762	Spearman correlation	20
NK | Count	ruminococcaceae_species_incertae_sedis_ext_m_otu_v26_27743	-0.46441675420864015	0.95	-0.7583592698634385	-0.013512975799152225	1947.6742830974915	Spearman correlation	20
NK | Count	eggerthellaceae_species_incertae_sedis_ext_m_otu_v26_18906	-0.029027114211865955	0.95	-0.4765024208966183	0.4303929960545204	1368.6060619017817	Spearman correlation	20
NK | Count	lachnospiraceae_species_incertae_sedis_ext_m_otu_v26_18822	-0.31545661326277613	0.95	-0.6728911058886923	0.16139692407850478	1749.5572956394924	Spearman correlation	20
NK | Count	lactobacillus_johnsonii_ref_m_otu_v25_01040	0.38188330339752324	0.95	-0.08693156922272753	0.7122209684368946	822.095206481294	Spearman correlation	20
NK | Count	lactobacillus_reuteri_ref_m_otu_v25_04085	0.44862623799313983	0.95	-0.00643508226063067	0.7497540860082476	733.3271034691239	Spearman correlation	20
NK | Count	lactobacillus_species_incertae_sedis_ext_m_otu_v26_33429	0.33927451505062334	0.95	-0.13530683178612057	0.6872294638944075	878.7648949826709	Spearman correlation	20
NK | Count	clostridia_species_incertae_sedis_ext_m_otu_v26_27819	-0.4765284583114661	0.95	-0.7648909432696569	-0.02906077230353233	1963.7828495542499	Spearman correlation	20
NK | Count	clostridiales_species_incertae_sedis_ext_m_otu_v26_18730	-0.5497802729947101	0.95	-0.8031699989242643	-0.1279470285876999	2061.2077630829644	Spearman correlation	20
NK | Count	clostridiales_species_incertae_sedis_ext_m_otu_v26_23356	-0.5446793502289339	0.95	-0.8005705139259099	-0.12077819619846916	2054.423535804482	Spearman correlation	20
NK | Count	clostridiales_species_incertae_sedis_ext_m_otu_v26_27813	-0.4227026744893012	0.95	-0.7354024419084131	0.038417178071267474	1892.1945570707705	Spearman correlation	20
NK | Count	clostridiales_species_incertae_sedis_ext_m_otu_v26_33434	-0.35558214909535796	0.95	-0.696892737646542	0.11705566503188689	1802.924258296826	Spearman correlation	20
NK | Count	lachnospiraceae_species_incertae_sedis_ext_m_otu_v26_18832	-0.5928810626385741	0.95	-0.8247560632919715	-0.19033326615740387	2118.5318133093037	Spearman correlation	20
NK | Count	lachnospiraceae_species_incertae_sedis_ext_m_otu_v26_18845	-0.3241361086991698	0.95	-0.6781474445651829	0.15196598773180595	1761.101024569896	Spearman correlation	20
NK | Count	lachnospiraceae_species_incertae_sedis_ext_m_otu_v26_18875	-0.2624262820281773	0.95	-0.6399721420514203	0.2171868898671987	1679.0269550974756	Spearman correlation	20
NK | Count	lachnospiraceae_species_incertae_sedis_ext_m_otu_v26_18969	-0.371549483448063	0.95	-0.7062357896408396	0.09887057896257574	1824.160812985924	Spearman correlation	20
NK | Count	lachnospiraceae_species_incertae_sedis_ext_m_otu_v26_23289	-0.6025349995326876	0.95	-0.8295001331339882	-0.20476721173860063	2131.3715493784744	Spearman correlation	20
NK | Count	lachnospiraceae_species_incertae_sedis_ext_m_otu_v26_23370	-0.38747745161519276	0.95	-0.7154410918434657	0.08041178595310393	1845.3450106482067	Spearman correlation	20
NK | Count	ruminococcaceae_species_incertae_sedis_ext_m_otu_v26_16287	-0.3559963088169127	0.95	-0.6971365495578368	0.11658795151201591	1803.475090726494	Spearman correlation	20
NK | Count	clostridia_species_incertae_sedis_ext_m_otu_v26_27808	-0.44299052078318724	0.95	-0.7466579895052026	0.013468016485771412	1919.177392641639	Spearman correlation	20
NK | Count	clostridiales_species_incertae_sedis_ext_m_otu_v26_18729	-0.32588181743663003	0.95	-0.6792002962346176	0.15005861152501088	1763.422817190718	Spearman correlation	20
NK | Count	clostridiales_species_incertae_sedis_ext_m_otu_v26_23372	-0.24506455291255214	0.95	-0.628884934259331	0.2347957131219117	1655.9358553736945	Spearman correlation	20
NK | Count	clostridium_species_incertae_sedis_ext_m_otu_v26_27738	-0.18176246583099168	0.95	-0.5870933273567283	0.29643757779627616	1571.744079555219	Spearman correlation	20
NK | Count	clostridium_species_incertae_sedis_ext_m_otu_v26_27800	-0.36997803695775816	0.95	-0.705321423707328	0.10067433765531676	1822.0707891538184	Spearman correlation	20
NK | Count	lachnospiraceae_species_incertae_sedis_ext_m_otu_v26_27780	-0.22727760955599594	0.95	-0.617361962336732	0.2525150019495566	1632.2792207094744	Spearman correlation	20
NK | Count	clostridiales_species_incertae_sedis_ext_m_otu_v26_18862	-0.34624546452019234	0.95	-0.6913753029883176	0.12754430239505038	1790.5064678118558	Spearman correlation	20
NK | Count	clostridiales_species_incertae_sedis_ext_m_otu_v26_23321	-0.14411935160563835	0.95	-0.5611731604232817	0.33129696297027944	1521.678737635499	Spearman correlation	20
NK | Count	clostridium_species_incertae_sedis_ext_m_otu_v26_27810	-0.33266721100959656	0.95	-0.6832788605706988	0.14261103190428853	1772.4473906427631	Spearman correlation	20
NK | Count	erysipelotrichaceae_species_incertae_sedis_ext_m_otu_v26_33494	-0.4148042778283442	0.95	-0.7309733036996976	0.04797727312832198	1881.689689511698	Spearman correlation	20
NK | Count	lachnoclostridium_species_incertae_sedis_ext_m_otu_v26_19003	-0.16625092087564589	0.95	-0.5765121769101202	0.31095805631470064	1551.1137247646093	Spearman correlation	20
NK | Count	lachnospiraceae_bacterium_28_4_ref_m_otu_v25_11106	-0.14998041041258217	0.95	-0.5652634405612612	0.325953321101007	1529.473945848734	Spearman correlation	20
NK | Count	lachnospiraceae_species_incertae_sedis_ext_m_otu_v26_18788	-0.22574468645181478	0.95	-0.6163609870520123	0.25402717952907133	1630.2404329809135	Spearman correlation	20
NK | Count	lachnospiraceae_species_incertae_sedis_ext_m_otu_v26_18808	-0.3156943941213518	0.95	-0.6730355894439882	0.16113971209762495	1749.8735441813978	Spearman correlation	20
NK | Count	clostridium_species_incertae_sedis_ext_m_otu_v26_33455	-0.28768924625574804	0.95	-0.655829083338091	0.19099441156346117	1712.626697520145	Spearman correlation	20
NK | Count	lachnospiraceae_species_incertae_sedis_ext_m_otu_v26_18802	-0.2470408799521695	0.95	-0.6301549402634413	0.2328070187785351	1658.5643703363855	Spearman correlation	20
NK | Count	lachnospiraceae_species_incertae_sedis_ext_m_otu_v26_18902	-0.11711243652888859	0.95	-0.5420588334613956	0.3555318653723864	1485.759540583422	Spearman correlation	20
NK | Count	lachnospiraceae_species_incertae_sedis_ext_m_otu_v26_18933	-0.27156507021191556	0.95	-0.645745698606001	0.20779091878428319	1691.1815433818476	Spearman correlation	20
NK | Count	lachnospiraceae_species_incertae_sedis_ext_m_otu_v26_18958	-0.3241361086991698	0.95	-0.6781474445651829	0.15196598773180595	1761.101024569896	Spearman correlation	20
NK | Count	lachnospiraceae_species_incertae_sedis_ext_m_otu_v26_23351	-0.3119000892957845	0.95	-0.6707267843234471	0.16523636678255912	1744.8271187633936	Spearman correlation	20
NK | Count	lachnospiraceae_species_incertae_sedis_ext_m_otu_v26_27740	-0.3818087300000121	0.95	-0.7121779481236146	0.08701821149628541	1837.8056109000163	Spearman correlation	20
NK | Count	oscillospiraceae_species_incertae_sedis_ext_m_otu_v26_26131	-0.36525785383264664	0.95	-0.7025681996532004	0.10607378103240983	1815.79294559742	Spearman correlation	20
NK | Count	clostridium_species_incertae_sedis_ext_m_otu_v26_27737	-0.25889884218987363	0.95	-0.6377321713639523	0.22078998013633122	1674.335460112532	Spearman correlation	20
NK | Count	lachnospiraceae_species_incertae_sedis_ext_m_otu_v26_18762	-0.05346437319797088	0.95	-0.495202359796632	0.41023920219816135	1401.1076163533014	Spearman correlation	20
NK | Count	lachnospiraceae_species_incertae_sedis_ext_m_otu_v26_18782	-0.12351327916330294	0.95	-0.5466291831223985	0.34984490446475897	1494.272661287193	Spearman correlation	20
NK | Count	lachnospiraceae_species_incertae_sedis_ext_m_otu_v26_27825	0.09711687457092186	0.95	-0.37307474236770777	0.5276177525037513	1200.834556820674	Spearman correlation	20
NK | Count	clostridium_species_incertae_sedis_ext_m_otu_v26_23369	0.20972592211268268	0.95	-0.26969007265312994	0.6058249136547119	1051.064523590132	Spearman correlation	20
NK | Count	faecalibaculum_rodentium_ref_m_otu_v25_05241	0.3735258104876803	0.95	-0.09659768778028788	0.7073841575074437	833.2106720513852	Spearman correlation	20
NK | Count	clostridium_cocleatum_ref_m_otu_v25_11811	0.2717292141592665	0.95	-0.2076213429386799	0.6458490091348875	968.6001451681756	Spearman correlation	20
NK | Count	lachnospiraceae_species_incertae_sedis_ext_m_otu_v26_18821	-0.15020085501091907	0.95	-0.5654168856592834	0.3257517422760971	1529.7671371645222	Spearman correlation	20
NK | Count	roseburia_species_incertae_sedis_ext_m_otu_v26_23385	-0.0027809386479559287	0.95	-0.4559569514527517	0.451540203712175	1333.6986484017814	Spearman correlation	20
NK | Count	lachnospiraceae_species_incertae_sedis_ext_m_otu_v26_33489	-0.04354067131779893	0.95	-0.48765756115110326	0.41847841998878227	1387.9090928526723	Spearman correlation	20
NK | Count	clostridium_species_incertae_sedis_ext_m_otu_v26_33441	-0.30478469922459256	0.95	-0.6663782954616604	0.1728746144691479	1735.3636499687082	Spearman correlation	20
NK | Count	lachnospiraceae_species_incertae_sedis_ext_m_otu_v26_23341	-0.2826147666652819	0.95	-0.6526698184698911	0.19631088421346182	1705.8776396648248	Spearman correlation	20
NK | Count	clostridium_species_incertae_sedis_ext_m_otu_v26_18883	-0.07498671171398705	0.95	-0.511339581648443	0.39210619225498977	1429.7323265796028	Spearman correlation	20
NK | Count	lachnospiraceae_species_incertae_sedis_ext_m_otu_v26_18733	-0.11830693042253895	0.95	-0.5429136419443309	0.35447324194988633	1487.348217461977	Spearman correlation	20
Neutrophils/Ly6C+ | Count	akkermansia_muciniphila_ref_m_otu_v25_03591	-0.06867973428251181	0.95	-0.5066423382863382	0.39745781578043665	1421.3440465957408	Spearman correlation	20
Neutrophils/Ly6C+ | Count	anaerotruncus_sp_g3_2012_ref_m_otu_v25_07507	-0.4746312932465561	0.95	-0.763871730267352	-0.02661099528828283	1961.2596200179196	Spearman correlation	20
Neutrophils/Ly6C+ | Count	azospirillum_species_incertae_sedis_ext_m_otu_v26_18867	0.022071890133341238	0.95	-0.43604654577196034	0.47110506633557786	1300.6443861226562	Spearman correlation	20
Neutrophils/Ly6C+ | Count	bacteria_species_incertae_sedis_ext_m_otu_v26_23316	-0.05747273205775586	0.95	-0.49823106194982236	0.4068896345704302	1406.4387336368154	Spearman correlation	20
Neutrophils/Ly6C+ | Count	bacteroidales_bacterium_m1_ref_m_otu_v25_10008	-0.29774436090225564	0.95	-0.662051326443551	0.18037616815448348	1726	Spearman correlation	20
Neutrophils/Ly6C+ | Count	bacteroidales_bacterium_m10_ref_m_otu_v25_10015	-0.27576548925178074	0.95	-0.6483850962039343	0.20344241408729602	1696.7681007048684	Spearman correlation	20
Neutrophils/Ly6C+ | Count	bacteroidales_bacterium_m11_ref_m_otu_v25_10016	-0.20303612944911328	0.95	-0.6013833006323055	0.27615700548984046	1600.0380521673205	Spearman correlation	20
Neutrophils/Ly6C+ | Count	bacteroidales_bacterium_m6_ref_m_otu_v25_10012	0.1506025804301534	0.95	-0.3253842854333507	0.565696441191758	1129.698568027896	Spearman correlation	20
Neutrophils/Ly6C+ | Count	bacteroidales_species_incertae_sedis_ext_m_otu_v26_18918	-0.33433772855494054	0.95	-0.684279630065152	0.14076919545698505	1774.6691789780707	Spearman correlation	20
Neutrophils/Ly6C+ | Count	bacteroidales_species_incertae_sedis_ext_m_otu_v26_18943	-0.3969924812030075	0.95	-0.7208863486800458	0.0692296218816037	1858	Spearman correlation	20
Neutrophils/Ly6C+ | Count	bacteroidales_species_incertae_sedis_meta_m_otu_v25_12701	0.09627680259644601	0.95	-0.3738044835700528	0.5270055446201086	1201.9518525467267	Spearman correlation	20
Neutrophils/Ly6C+ | Count	bifidobacterium_pseudolongum_ref_m_otu_v25_03808	0.49315312023751806	0.95	0.050760341943277436	0.773760865821896	674.1063500841009	Spearman correlation	20
Neutrophils/Ly6C+ | Count	blautia_species_incertae_sedis_ext_m_otu_v26_18824	-0.13057118082977742	0.95	-0.5516396336416272	0.3435334592194456	1503.6596705036038	Spearman correlation	20
Neutrophils/Ly6C+ | Count	candidatus_arthromitus_sp_ref_m_otu_v25_00944	0.33125940518310903	0.95	-0.1441606627844257	0.682434451656921	889.424991106465	Spearman correlation	20
Neutrophils/Ly6C+ | Count	clostridia_species_incertae_sedis_ext_m_otu_v26_23357	-0.3697075789968929	0.95	-0.7051639417064282	0.10098446656873945	1821.7110800658675	Spearman correlation	20
Neutrophils/Ly6C+ | Count	clostridiales_species_incertae_sedis_ext_m_otu_v26_18757	-0.3337439531620675	0.95	-0.6839240635169064	0.14142424205702328	1773.8794577055498	Spearman correlation	20
Neutrophils/Ly6C+ | Count	clostridiales_species_incertae_sedis_ext_m_otu_v26_18798	-0.1693896399953869	0.95	-0.5786644064511892	0.30803774571097725	1555.2882211938647	Spearman correlation	20
Neutrophils/Ly6C+ | Count	clostridiales_species_incertae_sedis_ext_m_otu_v26_18823	-0.2863718542230031	0.95	-0.6550101400458986	0.19237733210053926	1710.8745661165942	Spearman correlation	20
Neutrophils/Ly6C+ | Count	clostridiales_species_incertae_sedis_ext_m_otu_v26_18879	9.26979549318643e-4	0.95	-0.45301493102087137	0.4544871781839708	1328.7671171994064	Spearman correlation	20
Neutrophils/Ly6C+ | Count	clostridiales_species_incertae_sedis_ext_m_otu_v26_18884	-0.13978496598795648	0.95	-0.5581351467688008	0.3352291874243968	1515.9140047639821	Spearman correlation	20
Neutrophils/Ly6C+ | Count	clostridiales_species_incertae_sedis_ext_m_otu_v26_18927	-0.37796759589538415	0.95	-0.7099586927430434	0.09147141980961433	1832.6969025408607	Spearman correlation	20
Neutrophils/Ly6C+ | Count	clostridiales_species_incertae_sedis_ext_m_otu_v26_18988	-0.3417966759877	0.95	-0.6887320923755372	0.13250497929684762	1784.5895790636412	Spearman correlation	20
Neutrophils/Ly6C+ | Count	clostridiales_species_incertae_sedis_ext_m_otu_v26_19011	-0.2081852481015991	0.95	-0.6048041840506843	0.2711832643008564	1606.8863799751268	Spearman correlation	20
Neutrophils/Ly6C+ | Count	clostridiales_species_incertae_sedis_ext_m_otu_v26_23340	-0.4916651653923696	0.95	-0.7729714404201634	-0.04880099838626724	1983.9146699718515	Spearman correlation	20
Neutrophils/Ly6C+ | Count	clostridiales_species_incertae_sedis_ext_m_otu_v26_27766	-0.36976185856851185	0.95	-0.7051955502179292	0.10092223256985583	1821.7832718961208	Spearman correlation	20
Neutrophils/Ly6C+ | Count	clostridiales_species_incertae_sedis_ext_m_otu_v26_27804	-0.48400501935255436	0.95	-0.7688935645323783	-0.03876774799104935	1973.7266757388973	Spearman correlation	20
Neutrophils/Ly6C+ | Count	clostridiales_species_incertae_sedis_ext_m_otu_v26_27811	-0.39470175282637204	0.95	-0.7195790562487328	0.07193246031970865	1854.953331259075	Spearman correlation	20
Neutrophils/Ly6C+ | Count	clostridiales_species_incertae_sedis_ext_m_otu_v26_33426	-0.4660863763468637	0.95	-0.7592631953050393	-0.01564339112472884	1949.8948805413286	Spearman correlation	20
Neutrophils/Ly6C+ | Count	clostridiales_species_incertae_sedis_ext_m_otu_v26_33452	-0.04660863763468637	0.95	-0.489997182327619	0.41593931609833945	1391.989488054133	Spearman correlation	20
Neutrophils/Ly6C+ | Count	clostridiales_species_incertae_sedis_ext_m_otu_v26_33467	-0.34339867141255903	0.95	-0.6896849683406546	0.13072138777091324	1786.7202329787035	Spearman correlation	20
Neutrophils/Ly6C+ | Count	clostridium_sp_asf502_ref_m_otu_v25_03467	-0.24422200954217685	0.95	-0.6283428846763988	0.23564230933450758	1654.815272691095	Spearman correlation	20
Neutrophils/Ly6C+ | Count	clostridium_species_incertae_sedis_ext_m_otu_v26_18731	-0.2016438302469947	0.95	-0.6004557933004633	0.27749748953445086	1598.1862942285031	Spearman correlation	20
Neutrophils/Ly6C+ | Count	clostridium_species_incertae_sedis_ext_m_otu_v26_18763	-0.30455419417366997	0.95	-0.6662370124079284	0.17312110060430277	1735.0570782509812	Spearman correlation	20
Neutrophils/Ly6C+ | Count	clostridium_species_incertae_sedis_ext_m_otu_v26_18841	-0.3727379689886707	0.95	-0.7069265841788888	0.09750433946390197	1825.741498754932	Spearman correlation	20
Neutrophils/Ly6C+ | Count	clostridium_species_incertae_sedis_ext_m_otu_v26_18914	-0.44849771878311595	0.95	-0.7496836279517869	0.006595967359510302	1926.5019659815441	Spearman correlation	20
Neutrophils/Ly6C+ | Count	clostridium_species_incertae_sedis_ext_m_otu_v26_18974	-0.09509501669886251	0.95	-0.526143553074055	0.37483007545703645	1456.476372209487	Spearman correlation	20
Neutrophils/Ly6C+ | Count	clostridium_species_incertae_sedis_ext_m_otu_v26_18994	-0.08457894703422258	0.95	-0.5184339502735997	0.3839058853187155	1442.489999555516	Spearman correlation	20
Neutrophils/Ly6C+ | Count	clostridium_species_incertae_sedis_ext_m_otu_v26_19010	-0.3718425779522579	0.95	-0.7064062069155339	0.09853381291734026	1824.550628676503	Spearman correlation	20
Neutrophils/Ly6C+ | Count	clostridium_species_incertae_sedis_ext_m_otu_v26_23329	0.1213953957333768	0.95	-0.35173045178542206	0.5451197507892566	1168.544123674609	Spearman correlation	20
Neutrophils/Ly6C+ | Count	clostridium_species_incertae_sedis_ext_m_otu_v26_23350	-0.034849484905444816	0.95	-0.480994876518274	0.42563240510714995	1376.3498149242416	Spearman correlation	20
Neutrophils/Ly6C+ | Count	clostridium_species_incertae_sedis_ext_m_otu_v26_27791	-0.020367380265893666	0.95	-0.4697771921314463	0.4374265606363853	1357.0886157536386	Spearman correlation	20
Neutrophils/Ly6C+ | Count	clostridium_species_incertae_sedis_ext_m_otu_v26_33448	-0.15020085501091907	0.95	-0.5654168856592834	0.3257517422760971	1529.7671371645222	Spearman correlation	20
Neutrophils/Ly6C+ | Count	desulfovibrio_species_incertae_sedis_ext_m_otu_v26_18866	-0.37283284324792126	0.95	-0.7069817013639567	0.0973951990433585	1825.8676815197352	Spearman correlation	20
Neutrophils/Ly6C+ | Count	dorea_sp_5_2_ref_m_otu_v25_07503	-0.44345575416868954	0.95	-0.7469140741667826	0.012889146829649515	1919.796153044357	Spearman correlation	20
Neutrophils/Ly6C+ | Count	dorea_species_incertae_sedis_ext_m_otu_v26_23355	-0.014115803332948908	0.95	-0.46488951996013367	0.44246960750168357	1348.774018432822	Spearman correlation	20
Neutrophils/Ly6C+ | Count	eggerthellaceae_species_incertae_sedis_ext_m_otu_v26_18907	0.2919985580353725	0.95	-0.186457436524778	0.658501883717571	941.6419178129545	Spearman correlation	20
Neutrophils/Ly6C+ | Count	eggerthellaceae_species_incertae_sedis_ext_m_otu_v26_27735	0.09986948672032508	0.95	-0.37067956131481977	0.5296206080461534	1197.1735826619677	Spearman correlation	20
Neutrophils/Ly6C+ | Count	enterorhabdus_caecimuris_ref_m_otu_v25_02234	0.29008769889534203	0.95	-0.18847176871428967	0.6573178354298196	944.1833604691951	Spearman correlation	20
Neutrophils/Ly6C+ | Count	enterorhabdus_mucosicola_ref_m_otu_v25_02233	0.18437443702213863	0.95	-0.2939705480358589	0.5888615539482498	1084.7819987605556	Spearman correlation	20
Neutrophils/Ly6C+ | Count	erysipelotrichaceae_species_incertae_sedis_ext_m_otu_v26_19009	-0.14662041302862394	0.95	-0.5629210810709865	0.32902042066272624	1525.0051493280698	Spearman correlation	20
Neutrophils/Ly6C+ | Count	firmicutes_species_incertae_sedis_ext_m_otu_v26_33447	0.003528950833237227	0.95	-0.45094449559981337	0.4565492581419069	1325.3064953917944	Spearman correlation	20
Neutrophils/Ly6C+ | Count	firmicutes_species_incertae_sedis_ext_m_otu_v26_33498	-0.36041299051520076	0.95	-0.6997317100270718	0.11158709063657914	1809.349277385217	Spearman correlation	20
Neutrophils/Ly6C+ | Count	hungateiclostridiaceae_bacterium_kb18_ref_m_otu_v25_10098	-0.21962420523308723	0.95	-0.6123517853332551	0.2600415424090902	1622.100192960006	Spearman correlation	20
Neutrophils/Ly6C+ | Count	lachnoclostridium_species_incertae_sedis_ext_m_otu_v26_18770	-0.28614490281729144	0.95	-0.6548689705223718	0.1926153804578351	1710.5727207469974	Spearman correlation	20
Neutrophils/Ly6C+ | Count	lachnoclostridium_species_incertae_sedis_ext_m_otu_v26_18786	-0.21049414893360824	0.95	-0.6063333936758426	0.26894465956787217	1609.9572180816992	Spearman correlation	20
Neutrophils/Ly6C+ | Count	lachnoclostridium_species_incertae_sedis_ext_m_otu_v26_18936	0.047630062897385805	0.95	-0.41509236299764973	0.4907747031342378	1266.6520163464768	Spearman correlation	20
Neutrophils/Ly6C+ | Count	lachnoclostridium_species_incertae_sedis_ext_m_otu_v26_18998	-0.34723852305836106	0.95	-0.6919640618447438	0.1264337345072747	1791.82723566762	Spearman correlation	20
Neutrophils/Ly6C+ | Count	lachnoclostridium_species_incertae_sedis_ext_m_otu_v26_27803	-0.2934626455935706	0.95	-0.6594078676050649	0.1849113420454244	1720.3053186394488	Spearman correlation	20
Neutrophils/Ly6C+ | Count	lachnoclostridium_species_incertae_sedis_ext_m_otu_v26_33464	-0.38783464091442466	0.95	-0.7156462262742637	0.0799941301241551	1845.820072416185	Spearman correlation	20
Neutrophils/Ly6C+ | Count	lachnospiraceae_bacterium_a2_ref_m_otu_v25_11108	-0.12598919863179472	0.95	-0.5483903112614708	0.3476357250334023	1497.565634180287	Spearman correlation	20
Neutrophils/Ly6C+ | Count	lachnospiraceae_bacterium_a4_ref_m_otu_v25_11109	-0.020197076308364093	0.95	-0.46964440741227553	0.4375643247028011	1356.862111490124	Spearman correlation	20
Neutrophils/Ly6C+ | Count	lachnospiraceae_species_incertae_sedis_ext_m_otu_v26_18739	-0.15606508457655724	0.95	-0.569488281360879	0.3203734433604852	1537.5665624868209	Spearman correlation	20
Neutrophils/Ly6C+ | Count	lachnospiraceae_species_incertae_sedis_ext_m_otu_v26_18758	-0.20603920284753544	0.95	-0.6033802078905697	0.2732593319096475	1604.0321397872221	Spearman correlation	20
Neutrophils/Ly6C+ | Count	lachnospiraceae_species_incertae_sedis_ext_m_otu_v26_18766	-0.4272487304382483	0.95	-0.7379396500061639	0.03287616061948212	1898.2408114828702	Spearman correlation	20
Neutrophils/Ly6C+ | Count	lachnospiraceae_species_incertae_sedis_ext_m_otu_v26_18771	-0.44403510249498385	0.95	-0.747232846843694	0.012167861035580664	1920.5666863183285	Spearman correlation	20
Neutrophils/Ly6C+ | Count	lachnospiraceae_species_incertae_sedis_ext_m_otu_v26_18773	-0.3345059256578713	0.95	-0.6843803201770714	0.14058356659547694	1774.8928811249689	Spearman correlation	20
Neutrophils/Ly6C+ | Count	lachnospiraceae_species_incertae_sedis_ext_m_otu_v26_18787	0.003018889419011508	0.95	-0.4513507464334547	0.4561454141687382	1325.9848770727147	Spearman correlation	20
Neutrophils/Ly6C+ | Count	lachnospiraceae_species_incertae_sedis_ext_m_otu_v26_18803	-0.2765445832991391	0.95	-0.6488736690670587	0.20263376921693624	1697.8042957878552	Spearman correlation	20
Neutrophils/Ly6C+ | Count	lachnospiraceae_species_incertae_sedis_ext_m_otu_v26_18829	-0.356457244909468	0.95	-0.6974078055312024	0.11606716652856326	1804.0881357295928	Spearman correlation	20
Neutrophils/Ly6C+ | Count	lachnospiraceae_species_incertae_sedis_ext_m_otu_v26_18836	-0.2567733351612641	0.95	-0.6363793456388227	0.22295476803690473	1671.5085357644812	Spearman correlation	20
Neutrophils/Ly6C+ | Count	lachnospiraceae_species_incertae_sedis_ext_m_otu_v26_18852	-0.4091792302466444	0.95	-0.7278026534423766	0.05473443813794109	1874.208376228037	Spearman correlation	20
Neutrophils/Ly6C+ | Count	lachnospiraceae_species_incertae_sedis_ext_m_otu_v26_18854	-0.23485522436278028	0.95	-0.6222915435962304	0.24500535024018755	1642.3574484024978	Spearman correlation	20
Neutrophils/Ly6C+ | Count	lachnospiraceae_species_incertae_sedis_ext_m_otu_v26_18886	-0.02800514786560379	0.95	-0.4757114685248612	0.431225966013798	1367.246846661253	Spearman correlation	20
Neutrophils/Ly6C+ | Count	lachnospiraceae_species_incertae_sedis_ext_m_otu_v26_18920	-0.014115803332948908	0.95	-0.46488951996013367	0.44246960750168357	1348.774018432822	Spearman correlation	20
Neutrophils/Ly6C+ | Count	lachnospiraceae_species_incertae_sedis_ext_m_otu_v26_18934	-0.42425459884889344	0.95	-0.7362695762004089	0.036528778100266175	1894.2586164690283	Spearman correlation	20
Neutrophils/Ly6C+ | Count	lachnospiraceae_species_incertae_sedis_ext_m_otu_v26_18956	-0.23544950120337638	0.95	-0.6226768524063989	0.24441395839145294	1643.1478366004906	Spearman correlation	20
Neutrophils/Ly6C+ | Count	lachnospiraceae_species_incertae_sedis_ext_m_otu_v26_18959	-0.42576979384478236	0.95	-0.7371152005762073	0.03468189053150296	1896.2738258135605	Spearman correlation	20
Neutrophils/Ly6C+ | Count	lachnospiraceae_species_incertae_sedis_ext_m_otu_v26_18965	-0.3223143657250104	0.95	-0.6770471844088433	0.1539526656318741	1758.6781064142635	Spearman correlation	20
Neutrophils/Ly6C+ | Count	lachnospiraceae_species_incertae_sedis_ext_m_otu_v26_18984	-0.26364392928466945	0.95	-0.6407438771368025	0.21594008679893442	1680.6464259486104	Spearman correlation	20
Neutrophils/Ly6C+ | Count	lachnospiraceae_species_incertae_sedis_ext_m_otu_v26_19000	-0.4771969528554377	0.95	-0.7652497345678031	-0.029925270615317235	1964.671947297732	Spearman correlation	20
Neutrophils/Ly6C+ | Count	lachnospiraceae_species_incertae_sedis_ext_m_otu_v26_19001	-0.374342287957427	0.95	-0.7078580673444186	0.0956572577348763	1827.8752429833778	Spearman correlation	20
Neutrophils/Ly6C+ | Count	lachnospiraceae_species_incertae_sedis_ext_m_otu_v26_23287	-0.44301436624777774	0.95	-0.7466711172733844	0.013438354049193534	1919.2091071095444	Spearman correlation	20
Neutrophils/Ly6C+ | Count	lachnospiraceae_species_incertae_sedis_ext_m_otu_v26_23302	-0.31538511466137775	0.95	-0.672847655627719	0.1614742527801212	1749.4622024996324	Spearman correlation	20
Neutrophils/Ly6C+ | Count	lachnospiraceae_species_incertae_sedis_ext_m_otu_v26_23304	0.20588478800805476	0.95	-0.2734085396370738	0.6032776504250488	1056.1732319492871	Spearman correlation	20
Neutrophils/Ly6C+ | Count	lachnospiraceae_species_incertae_sedis_ext_m_otu_v26_23339	-0.051910854761844004	0.95	-0.494025632374152	0.4115340378256837	1399.0414368332524	Spearman correlation	20
Neutrophils/Ly6C+ | Count	lachnospiraceae_species_incertae_sedis_ext_m_otu_v26_27733	0.06528559041488871	0.95	-0.40032476474494244	0.5041036768211996	1243.170164748198	Spearman correlation	20
Neutrophils/Ly6C+ | Count	lachnospiraceae_species_incertae_sedis_ext_m_otu_v26_27753	0.1411580333294891	0.95	-0.3339853069668	0.5590987585504289	1142.2598156717795	Spearman correlation	20
Neutrophils/Ly6C+ | Count	lachnospiraceae_species_incertae_sedis_ext_m_otu_v26_27779	-0.004837852368644325	0.95	-0.45758473477347067	0.4499011267665208	1336.434343650297	Spearman correlation	20
Neutrophils/Ly6C+ | Count	lachnospiraceae_species_incertae_sedis_ext_m_otu_v26_27795	-0.32726462571429604	0.95	-0.6800332487517738	0.14854522462804415	1765.2619522000134	Spearman correlation	20
Neutrophils/Ly6C+ | Count	lachnospiraceae_species_incertae_sedis_ext_m_otu_v26_27796	-0.25305899015061084	0.95	-0.6340096498163508	0.22672643208356758	1666.5684569003124	Spearman correlation	20
Neutrophils/Ly6C+ | Count	lachnospiraceae_species_incertae_sedis_ext_m_otu_v26_27814	-0.5006980982032193	0.95	-0.7777504385907725	-0.060748285491979616	1995.9284706102815	Spearman correlation	20
Neutrophils/Ly6C+ | Count	lachnospiraceae_species_incertae_sedis_ext_m_otu_v26_33439	-0.029702429554428263	0.95	-0.4770246850376077	0.42984213982205316	1369.5042313073898	Spearman correlation	20
Neutrophils/Ly6C+ | Count	lachnospiraceae_species_incertae_sedis_ext_m_otu_v26_33451	-0.5166173521549812	0.95	-0.7860954907724902	-0.082115057039396	2017.101078366125	Spearman correlation	20
Neutrophils/Ly6C+ | Count	lactobacillus_animalis_murinus_ref_m_otu_v25_03470	0.47076993436073983	0.95	0.02164145555509194	0.7617928281266998	703.8759873002159	Spearman correlation	20
Neutrophils/Ly6C+ | Count	lactobacillus_taiwanensis_ref_m_otu_v25_01041	0.521889486266396	0.95	0.08928045362444831	0.7888377162343451	635.8869832656934	Spearman correlation	20
Neutrophils/Ly6C+ | Count	muribaculaceae_species_incertae_sedis_ext_m_otu_v26_18165	-0.05811362131597153	0.95	-0.49871432032990365	0.4063529178423516	1407.2911163502422	Spearman correlation	20
Neutrophils/Ly6C+ | Count	muribaculaceae_species_incertae_sedis_ext_m_otu_v26_18726	-0.31879699248120297	0.95	-0.674918335006082	0.15777762650553492	1753.9999999999998	Spearman correlation	20
Neutrophils/Ly6C+ | Count	muribaculaceae_species_incertae_sedis_ext_m_otu_v26_18727	-0.3022556390977444	0.95	-0.6648267413515864	0.17557574723991623	1732	Spearman correlation	20
Neutrophils/Ly6C+ | Count	muribaculaceae_species_incertae_sedis_ext_m_otu_v26_18738	-0.012030075187969924	0.95	-0.4632526990363915	0.44414573092202475	1345.9999999999998	Spearman correlation	20
Neutrophils/Ly6C+ | Count	muribaculaceae_species_incertae_sedis_ext_m_otu_v26_18747	0.12485897836726592	0.95	-0.34864483521328116	0.5475868471339264	1163.9375587715365	Spearman correlation	20
Neutrophils/Ly6C+ | Count	muribaculaceae_species_incertae_sedis_ext_m_otu_v26_18755	0.2135864263950642	0.95	-0.2659383923255713	0.6083768661210359	1045.9300528945646	Spearman correlation	20
Neutrophils/Ly6C+ | Count	muribaculaceae_species_incertae_sedis_ext_m_otu_v26_18776	0.1594584543003637	0.95	-0.31724716729601316	0.5718349888728542	1117.9202557805163	Spearman correlation	20
Neutrophils/Ly6C+ | Count	muribaculaceae_species_incertae_sedis_ext_m_otu_v26_18780	0.07218045112781954	0.95	-0.39449128299033565	0.5092527794419758	1234	Spearman correlation	20
Neutrophils/Ly6C+ | Count	muribaculaceae_species_incertae_sedis_ext_m_otu_v26_18783	0.009022556390977442	0.95	-0.44655701102302803	0.4608870502941448	1318	Spearman correlation	20
Neutrophils/Ly6C+ | Count	muribaculaceae_species_incertae_sedis_ext_m_otu_v26_18843	-0.04301917422091399	0.95	-0.48725923382523595	0.41890930337673693	1387.2155017138157	Spearman correlation	20
Neutrophils/Ly6C+ | Count	muribaculaceae_species_incertae_sedis_ext_m_otu_v26_18878	-0.18744734430584092	0.95	-0.5909368750678826	0.29105997733095773	1579.3049679267685	Spearman correlation	20
Neutrophils/Ly6C+ | Count	muribaculaceae_species_incertae_sedis_ext_m_otu_v26_18981	0.06667903550000223	0.95	-0.3991488581639953	0.5051468271910602	1241.316882784997	Spearman correlation	20
Neutrophils/Ly6C+ | Count	muribaculaceae_species_incertae_sedis_ext_m_otu_v26_18996	0.019578335455919943	0.95	-0.4380646622463087	0.4691618086046841	1303.9608138436265	Spearman correlation	20
Neutrophils/Ly6C+ | Count	muribaculaceae_species_incertae_sedis_ext_m_otu_v26_23390	-0.03962256978179797	0.95	-0.4846603253324747	0.42171064369913003	1382.6980178097913	Spearman correlation	20
Neutrophils/Ly6C+ | Count	muribaculaceae_species_incertae_sedis_ext_m_otu_v26_33437	0.13087627852954378	0.95	-0.3432596601377642	0.5518555414325909	1155.9345495557068	Spearman correlation	20
Neutrophils/Ly6C+ | Count	muribaculum_intestinale_ref_m_otu_v25_10099	-0.20451127819548873	0.95	-0.602364829784489	0.2747347182706948	1602	Spearman correlation	20
Neutrophils/Ly6C+ | Count	olsenella_species_incertae_sedis_ext_m_otu_v26_15401	0.27747519024771844	0.95	-0.20166700734064363	0.6494568541437119	960.9579969705346	Spearman correlation	20
Neutrophils/Ly6C+ | Count	oscillibacter_species_incertae_sedis_ext_m_otu_v26_18816	-0.3103636356539333	0.95	-0.6697898819104432	0.16689058272281873	1742.7836354197314	Spearman correlation	20
Neutrophils/Ly6C+ | Count	oscillibacter_species_incertae_sedis_ext_m_otu_v26_18818	-0.3230211678342314	0.95	-0.6774742530693472	0.15318232878515722	1759.6181532195278	Spearman correlation	20
Neutrophils/Ly6C+ | Count	oscillibacter_species_incertae_sedis_ext_m_otu_v26_18825	-0.30783688830473804	0.95	-0.6682466232836646	0.16960516404776724	1739.4230614453015	Spearman correlation	20
Neutrophils/Ly6C+ | Count	oscillibacter_species_incertae_sedis_ext_m_otu_v26_18880	-0.3651009948050432	0.95	-0.7024765320379462	0.1062527370150822	1815.5843230907076	Spearman correlation	20
Neutrophils/Ly6C+ | Count	oscillibacter_species_incertae_sedis_ext_m_otu_v26_18885	-0.33526789815367514	0.95	-0.6848363029980346	0.13974220551081903	1775.9063045443881	Spearman correlation	20
Neutrophils/Ly6C+ | Count	oscillibacter_species_incertae_sedis_ext_m_otu_v26_27820	-0.3349468939235518	0.95	-0.6846442396473125	0.1400967382456481	1775.479368918324	Spearman correlation	20
Neutrophils/Ly6C+ | Count	parasutterella_excrementihominis_ref_m_otu_v25_03674	-0.1037593984962406	0.95	-0.5324428381702044	0.3672840547911722	1468	Spearman correlation	20
Neutrophils/Ly6C+ | Count	ruminococcaceae_species_incertae_sedis_ext_m_otu_v26_18745	-0.4004471495620482	0.95	-0.7228535388634223	0.06514046043948242	1862.5947089175243	Spearman correlation	20
Neutrophils/Ly6C+ | Count	ruminococcaceae_species_incertae_sedis_ext_m_otu_v26_18873	-0.05999216416503286	0.95	-0.5001292469292871	0.4047778715538934	1409.789578339494	Spearman correlation	20
Neutrophils/Ly6C+ | Count	ruminococcaceae_species_incertae_sedis_ext_m_otu_v26_18940	-0.3278140846972941	0.95	-0.6803639698906663	0.14794326085115592	1765.992732647401	Spearman correlation	20
Neutrophils/Ly6C+ | Count	ruminococcaceae_species_incertae_sedis_ext_m_otu_v26_18990	-0.4000355602969987	0.95	-0.7226194416833628	0.065628465113769	1862.0472951950085	Spearman correlation	20
Neutrophils/Ly6C+ | Count	ruminococcaceae_species_incertae_sedis_ext_m_otu_v26_18992	-0.3726045504480616	0.95	-0.7068490678320936	0.09765780090275206	1825.564052095922	Spearman correlation	20
Neutrophils/Ly6C+ | Count	ruminococcaceae_species_incertae_sedis_ext_m_otu_v26_27750	-0.36855963493951993	0.95	-0.7044951493841662	0.10229977449923305	1820.1843144695615	Spearman correlation	20
Neutrophils/Ly6C+ | Count	ruminococcaceae_species_incertae_sedis_ext_m_otu_v26_27777	-0.45229273477712356	0.95	-0.7517612967379358	0.0018352814012068275	1931.549337253574	Spearman correlation	20
Neutrophils/Ly6C+ | Count	ruminococcaceae_species_incertae_sedis_ext_m_otu_v26_27824	-0.3087831979082574	0.95	-0.668824963277405	0.16858935531032435	1740.681653217982	Spearman correlation	20
Neutrophils/Ly6C+ | Count	ruminococcaceae_species_incertae_sedis_ext_m_otu_v26_33503	-0.4004471495620482	0.95	-0.7228535388634223	0.06514046043948242	1862.5947089175243	Spearman correlation	20
Neutrophils/Ly6C+ | Count	ruminococcus_species_incertae_sedis_ext_m_otu_v26_18826	-0.15303169356722024	0.95	-0.5673847993441515	0.3231593171094188	1533.5321524444028	Spearman correlation	20
Neutrophils/Ly6C+ | Count	sutterellaceae_species_incertae_sedis_ext_m_otu_v26_17688	0.04117096324397296	0.95	-0.42043470172407366	0.4858460523883863	1275.2426188855159	Spearman correlation	20
Neutrophils/Ly6C+ | Count	sutterellaceae_species_incertae_sedis_ext_m_otu_v26_17689	-0.04038454227760177	0.95	-0.4852440322688341	0.42108297424182406	1383.7114412292103	Spearman correlation	20
Neutrophils/Ly6C+ | Count	unassigned	-0.3744360902255639	0.95	-0.7079124939814719	0.09554916122479991	1828	Spearman correlation	20
Neutrophils/Ly6C+ | Count	lachnospiraceae_species_incertae_sedis_ext_m_otu_v26_18881	-0.24849197932578046	0.95	-0.6310861268592709	0.23134427937033736	1660.494332503288	Spearman correlation	20
Neutrophils/Ly6C+ | Count	alistipes_species_incertae_sedis_ext_m_otu_v26_17309	-0.3380198012072541	0.95	-0.6864808319844331	0.1366978639034254	1779.5663356056482	Spearman correlation	20
Neutrophils/Ly6C+ | Count	alistipes_species_incertae_sedis_ext_m_otu_v26_18761	-0.26644604514495707	0.95	-0.6425169458318145	0.21306492291086734	1684.3732400427928	Spearman correlation	20
Neutrophils/Ly6C+ | Count	alistipes_species_incertae_sedis_ext_m_otu_v26_18779	-0.3223764103065807	0.95	-0.6770846829657714	0.15388506701003588	1758.7606257077523	Spearman correlation	20
Neutrophils/Ly6C+ | Count	alistipes_species_incertae_sedis_ext_m_otu_v26_18785	-0.4578631852716442	0.95	-0.7548002374442606	-0.005190094561148899	1938.958036411287	Spearman correlation	20
Neutrophils/Ly6C+ | Count	bacteroides_caecimuris_ref_m_otu_v25_03476	-0.29518803835301366	0.95	-0.6604741856494379	0.18308626133448583	1722.600091009508	Spearman correlation	20
Neutrophils/Ly6C+ | Count	bacteroides_faecis_thetaiotaomicron_ref_m_otu_v25_01657	-0.28476642882660136	0.95	-0.6540109716356638	0.19406004636280055	1708.7393503393798	Spearman correlation	20
Neutrophils/Ly6C+ | Count	candidatus_melainabacteria_species_incertae_sedis_ext_m_otu_v26_18847	-0.39794149323944916	0.95	-0.7214272645869043	0.06810787047327523	1859.2621860084673	Spearman correlation	20
Neutrophils/Ly6C+ | Count	clostridia_species_incertae_sedis_ext_m_otu_v26_18828	-0.24414248369014857	0.95	-0.6282917025138505	0.23572218012758442	1654.7095033078974	Spearman correlation	20
Neutrophils/Ly6C+ | Count	clostridia_species_incertae_sedis_ext_m_otu_v26_18950	-0.39011354700522843	0.95	-0.7169536759367645	0.07732556820502014	1848.8510175169538	Spearman correlation	20
Neutrophils/Ly6C+ | Count	clostridiales_family_xiii_incertae_sedis_species_incertae_sedis_ext_m_otu_v26_23391	-0.43661024009558147	0.95	-0.7431369009260136	0.021375971024042192	1910.6916193271236	Spearman correlation	20
Neutrophils/Ly6C+ | Count	clostridiales_species_incertae_sedis_ext_m_otu_v26_18760	-0.39376935180727757	0.95	-0.719046285429608	0.07303064457363602	1853.713237903679	Spearman correlation	20
Neutrophils/Ly6C+ | Count	clostridiales_species_incertae_sedis_ext_m_otu_v26_18764	-0.4544342169381921	0.95	-0.7529310821786013	-8.602328474012976e-4	1934.3975085277955	Spearman correlation	20
Neutrophils/Ly6C+ | Count	clostridiales_species_incertae_sedis_ext_m_otu_v26_18814	-0.45101734970224727	0.95	-0.751063720517797	0.0034374974861175692	1929.8530751039889	Spearman correlation	20
Neutrophils/Ly6C+ | Count	clostridiales_species_incertae_sedis_ext_m_otu_v26_18817	-0.14821593499596356	0.95	-0.5640342038612596	0.327565233746398	1527.1271935446314	Spearman correlation	20
Neutrophils/Ly6C+ | Count	clostridiales_species_incertae_sedis_ext_m_otu_v26_18819	-0.3246634766578249	0.95	-0.678465657885139	0.15139015459149205	1761.802423954907	Spearman correlation	20
Neutrophils/Ly6C+ | Count	clostridiales_species_incertae_sedis_ext_m_otu_v26_18853	-0.400057473031058	0.95	-0.722631906724001	0.06560248968774174	1862.076439131307	Spearman correlation	20
Neutrophils/Ly6C+ | Count	clostridiales_species_incertae_sedis_ext_m_otu_v26_18869	-0.33701480457415517	0.95	-0.6858806619351688	0.13781069964204615	1778.2296900836263	Spearman correlation	20
Neutrophils/Ly6C+ | Count	clostridiales_species_incertae_sedis_ext_m_otu_v26_18870	-0.2484305192173963	0.95	-0.6310467095739865	0.23140627651033904	1660.4125905591372	Spearman correlation	20
Neutrophils/Ly6C+ | Count	clostridiales_species_incertae_sedis_ext_m_otu_v26_18882	-0.475708080525363	0.95	-0.7644503892467149	-0.028000772343018558	1962.6917470987328	Spearman correlation	20
Neutrophils/Ly6C+ | Count	clostridiales_species_incertae_sedis_ext_m_otu_v26_18897	-0.4181806737386114	0.95	-0.7328699310297914	0.043900885823734026	1886.1802960723533	Spearman correlation	20
Neutrophils/Ly6C+ | Count	clostridiales_species_incertae_sedis_ext_m_otu_v26_18945	-0.45405031131444834	0.95	-0.7527215122593419	-3.7651996855966863e-4	1933.8869140482163	Spearman correlation	20
Neutrophils/Ly6C+ | Count	clostridiales_species_incertae_sedis_ext_m_otu_v26_18948	-0.5744710038178259	0.95	-0.8156177378060556	-0.16328182275750086	2094.046435077709	Spearman correlation	20
Neutrophils/Ly6C+ | Count	clostridiales_species_incertae_sedis_ext_m_otu_v26_18953	-0.24629351878874017	0.95	-0.629674919972928	0.23355952885378392	1657.5703799890243	Spearman correlation	20
Neutrophils/Ly6C+ | Count	clostridiales_species_incertae_sedis_ext_m_otu_v26_18954	-0.43355498476206006	0.95	-0.7414447635104351	0.02514258352207334	1906.62812973354	Spearman correlation	20
Neutrophils/Ly6C+ | Count	clostridiales_species_incertae_sedis_ext_m_otu_v26_18967	-0.4676399976013532	0.95	-0.76010330357934075	-0.01762947117758473	1951.9611968097997	Spearman correlation	20
Neutrophils/Ly6C+ | Count	clostridiales_species_incertae_sedis_ext_m_otu_v26_18970	-0.4272487304382483	0.95	-0.7379396500061639	0.03287616061948212	1898.2408114828702	Spearman correlation	20
Neutrophils/Ly6C+ | Count	clostridiales_species_incertae_sedis_ext_m_otu_v26_23334	-0.2376893783943737	0.95	-0.6241274264978782	0.24218174193388936	1646.126873264517	Spearman correlation	20
Neutrophils/Ly6C+ | Count	clostridiales_species_incertae_sedis_ext_m_otu_v26_23344	-0.5126196907732096	0.95	-0.784009068566029	-0.07671158596545255	2011.7841887283687	Spearman correlation	20
Neutrophils/Ly6C+ | Count	clostridiales_species_incertae_sedis_ext_m_otu_v26_23378	-0.4020237131430011	0.95	-0.7237495474291011	0.06326913046801909	1864.6915384801914	Spearman correlation	20
Neutrophils/Ly6C+ | Count	clostridiales_species_incertae_sedis_ext_m_otu_v26_27760	-0.31621232633877694	0.95	-0.6733502079035817	0.1605792308789637	1750.5623940305734	Spearman correlation	20
Neutrophils/Ly6C+ | Count	clostridiales_species_incertae_sedis_ext_m_otu_v26_27793	-0.4938146164623145	0.95	-0.7741115389915442	-0.0516324971150171	1986.7734398948785	Spearman correlation	20
Neutrophils/Ly6C+ | Count	clostridiales_species_incertae_sedis_ext_m_otu_v26_27807	-0.19052025158954322	0.95	-0.5930068693012063	0.2881405219280798	1583.3919346140926	Spearman correlation	20
Neutrophils/Ly6C+ | Count	clostridiales_species_incertae_sedis_ext_m_otu_v26_33446	-0.09547889357982024	0.95	-0.5264236490327506	0.37449706080512063	1456.9869284611611	Spearman correlation	20
Neutrophils/Ly6C+ | Count	clostridiales_species_incertae_sedis_ext_m_otu_v26_33485	-0.27531292614763697	0.95	-0.6481011511519117	0.20391184279407504	1696.1661917763574	Spearman correlation	20
Neutrophils/Ly6C+ | Count	clostridiales_species_incertae_sedis_ext_m_otu_v26_33487	-0.463509692800166	0.95	-0.7578677167698001	-0.01235729127874363	1946.467891424221	Spearman correlation	20
Neutrophils/Ly6C+ | Count	clostridium_species_incertae_sedis_ext_m_otu_v26_18861	-0.49661752800017783	0.95	-0.7755955155806152	-0.05533551817824269	1990.5013122402368	Spearman correlation	20
Neutrophils/Ly6C+ | Count	clostridium_species_incertae_sedis_ext_m_otu_v26_18991	-0.14936078861655355	0.95	-0.5648319858122781	0.3265196836367919	1528.6498488600162	Spearman correlation	20
Neutrophils/Ly6C+ | Count	clostridium_species_incertae_sedis_ext_m_otu_v26_23327	-0.2355383432957821	0.95	-0.6227344384546095	0.24432551691048718	1643.26599658339	Spearman correlation	20
Neutrophils/Ly6C+ | Count	clostridium_species_incertae_sedis_ext_m_otu_v26_23345	-0.39724173496308857	0.95	-0.7210284560399657	0.06893511301639525	1858.3315075009077	Spearman correlation	20
Neutrophils/Ly6C+ | Count	clostridium_species_incertae_sedis_ext_m_otu_v26_23387	-0.13069069003948436	0.95	-0.5517242131738247	0.343426219529742	1503.8186177525142	Spearman correlation	20
Neutrophils/Ly6C+ | Count	clostridium_species_incertae_sedis_ext_m_otu_v26_33449	-0.4611297153855576	0.95	-0.7565763728656191	-0.0093306878322941475	1943.3025214627914	Spearman correlation	20
Neutrophils/Ly6C+ | Count	firmicutes_bacterium_asf500_ref_m_otu_v25_08057	-0.6152646121988711	0.95	-0.8357059618014847	-0.22406788238044084	2148.3019342244984	Spearman correlation	20
Neutrophils/Ly6C+ | Count	firmicutes_species_incertae_sedis_ext_m_otu_v26_19006	-0.3675968293688282	0.95	-0.7039337583277308	0.10340168369095686	1818.9037830605414	Spearman correlation	20
Neutrophils/Ly6C+ | Count	firmicutes_species_incertae_sedis_ext_m_otu_v26_23322	-0.12820308776907463	0.95	-0.5499618896790098	0.3456558831708712	1500.5101067328694	Spearman correlation	20
Neutrophils/Ly6C+ | Count	firmicutes_species_incertae_sedis_ext_m_otu_v26_23325	-0.18076101211713538	0.95	-0.5864143457510279	0.2973817702033192	1570.4121461157902	Spearman correlation	20
Neutrophils/Ly6C+ | Count	lachnoclostridium_species_incertae_sedis_ext_m_otu_v26_27798	-0.3125077687891671	0.95	-0.6710970208533337	0.1645813696733318	1745.6353324895924	Spearman correlation	20
Neutrophils/Ly6C+ | Count	lachnospiraceae_bacterium_coe1_ref_m_otu_v25_07500	-0.4280226556118698	0.95	-0.7383707137819833	0.031930026250255136	1899.270131963787	Spearman correlation	20
Neutrophils/Ly6C+ | Count	lachnospiraceae_species_incertae_sedis_ext_m_otu_v26_18737	-0.014831672789098287	0.95	-0.46545060482754047	0.4418935874541499	1349.7261248095008	Spearman correlation	20
Neutrophils/Ly6C+ | Count	lachnospiraceae_species_incertae_sedis_ext_m_otu_v26_18751	-0.43040185760015415	0.95	-0.739694304520525	0.029016247081590427	1902.434470608205	Spearman correlation	20
Neutrophils/Ly6C+ | Count	lachnospiraceae_species_incertae_sedis_ext_m_otu_v26_18767	-0.4319784211811071	0.95	-0.7405700575149882	0.027081138642434287	1904.5313001708726	Spearman correlation	20
Neutrophils/Ly6C+ | Count	lachnospiraceae_species_incertae_sedis_ext_m_otu_v26_18784	-0.3596510180193969	0.95	-0.6992846273857304	0.11245155634438302	1808.3358539657982	Spearman correlation	20
Neutrophils/Ly6C+ | Count	lachnospiraceae_species_incertae_sedis_ext_m_otu_v26_18793	-0.09881635198086781	0.95	-0.528854891741485	0.37159668465434975	1461.4257481345542	Spearman correlation	20
Neutrophils/Ly6C+ | Count	lachnospiraceae_species_incertae_sedis_ext_m_otu_v26_18830	-0.26901914767867885	0.95	-0.6441415648127151	0.2104174076975176	1687.7954664126428	Spearman correlation	20
Neutrophils/Ly6C+ | Count	lachnospiraceae_species_incertae_sedis_ext_m_otu_v26_18850	-0.23071275629169752	0.95	-0.6196004831295342	0.24911781197969157	1636.8479658679578	Spearman correlation	20
Neutrophils/Ly6C+ | Count	lachnospiraceae_species_incertae_sedis_ext_m_otu_v26_18889	-0.2226321327042324	0.95	-0.6143246460699022	0.25709041070280547	1626.100736496629	Spearman correlation	20
Neutrophils/Ly6C+ | Count	lachnospiraceae_species_incertae_sedis_ext_m_otu_v26_18894	-0.4514390405181791	0.95	-0.7512944399030564	0.0029080019786511518	1930.4139238891782	Spearman correlation	20
Neutrophils/Ly6C+ | Count	lachnospiraceae_species_incertae_sedis_ext_m_otu_v26_18895	-0.19744664400487097	0.95	-0.5976532473119004	0.281527217779718	1592.6040365264782	Spearman correlation	20
Neutrophils/Ly6C+ | Count	lachnospiraceae_species_incertae_sedis_ext_m_otu_v26_18898	-0.35508594808434923	0.95	-0.69660052488411	0.11761575243180625	1802.2643109521844	Spearman correlation	20
Neutrophils/Ly6C+ | Count	lachnospiraceae_species_incertae_sedis_ext_m_otu_v26_18960	-0.44958508141954184	0.95	-0.7502795371005637	0.005234022604946358	1927.9481582879907	Spearman correlation	20
Neutrophils/Ly6C+ | Count	lachnospiraceae_species_incertae_sedis_ext_m_otu_v26_18971	-0.24199144859155697	0.95	-0.6269060520686486	0.23788008902227684	1651.8486266267707	Spearman correlation	20
Neutrophils/Ly6C+ | Count	lachnospiraceae_species_incertae_sedis_ext_m_otu_v26_18997	-0.1505724569014132	0.95	-0.5656754819255927	0.3254118443069412	1530.2613676788794	Spearman correlation	20
Neutrophils/Ly6C+ | Count	lachnospiraceae_species_incertae_sedis_ext_m_otu_v26_23286	-0.24414248369014857	0.95	-0.6282917025138505	0.23572218012758442	1654.7095033078974	Spearman correlation	20
Neutrophils/Ly6C+ | Count	lachnospiraceae_species_incertae_sedis_ext_m_otu_v26_23295	-0.24199144859155697	0.95	-0.6269060520686486	0.23788008902227684	1651.8486266267707	Spearman correlation	20
Neutrophils/Ly6C+ | Count	lachnospiraceae_species_incertae_sedis_ext_m_otu_v26_23338	-0.3641861872001304	0.95	-0.7019417000445346	0.10729580689505609	1814.3676289761734	Spearman correlation	20
Neutrophils/Ly6C+ | Count	lachnospiraceae_species_incertae_sedis_ext_m_otu_v26_23363	-0.4592475933099525	0.95	-0.7555535242265555	-0.006943051456479349	1940.7992991022368	Spearman correlation	20
Neutrophils/Ly6C+ | Count	lachnospiraceae_species_incertae_sedis_ext_m_otu_v26_23364	-0.3626096236191775	0.95	-0.7010190850980634	0.10909098312613985	1812.2707994135062	Spearman correlation	20
Neutrophils/Ly6C+ | Count	lachnospiraceae_species_incertae_sedis_ext_m_otu_v26_27764	-0.5313019267811426	0.95	-0.7937071786500427	-0.10218528661688861	2036.6315626189196	Spearman correlation	20
Neutrophils/Ly6C+ | Count	lachnospiraceae_species_incertae_sedis_ext_m_otu_v26_27772	-0.40360027672395404	0.95	-0.7246444724731355	0.06139452287296747	1866.7883680428588	Spearman correlation	20
Neutrophils/Ly6C+ | Count	mucispirillum_schaedleri_ref_m_otu_v25_04199	-0.5171128545525662	0.95	-0.786353671727292	-0.08278659092238004	2017.760096554913	Spearman correlation	20
Neutrophils/Ly6C+ | Count	oscillibacter_species_incertae_sedis_ext_m_otu_v26_18744	-0.4892473809578477	0.95	-0.7716868392493276	-0.04562450468079869	1980.6990166739376	Spearman correlation	20
Neutrophils/Ly6C+ | Count	oscillibacter_species_incertae_sedis_ext_m_otu_v26_18942	-0.45101734970224727	0.95	-0.751063720517797	0.0034374974861175692	1929.8530751039889	Spearman correlation	20
Neutrophils/Ly6C+ | Count	oscillibacter_species_incertae_sedis_ext_m_otu_v26_18975	-0.5316737370577587	0.95	-0.7938988441828917	-0.10269803615138946	2037.1260702868192	Spearman correlation	20
Neutrophils/Ly6C+ | Count	oscillibacter_species_incertae_sedis_ext_m_otu_v26_23349	-0.42303452143604947	0.95	-0.7355879467727033	0.038013659419189785	1892.6359135099456	Spearman correlation	20
Neutrophils/Ly6C+ | Count	oscillibacter_species_incertae_sedis_ext_m_otu_v26_23389	-0.5076534730668485	0.95	-0.7814085779025969	-0.07003443214636938	2005.1791191789086	Spearman correlation	20
Neutrophils/Ly6C+ | Count	oscillibacter_species_incertae_sedis_ext_m_otu_v26_33432	-0.5848474439036341	0.95	-0.820783199397378	-0.17845313972077748	2107.8471003918335	Spearman correlation	20
Neutrophils/Ly6C+ | Count	oscillibacter_species_incertae_sedis_ext_m_otu_v26_33473	-0.24629351878874017	0.95	-0.629674919972928	0.23355952885378392	1657.5703799890243	Spearman correlation	20
Neutrophils/Ly6C+ | Count	parabacteroides_goldsteinii_ref_m_otu_v25_01679	-0.3531502421334598	0.95	-0.6954595035309016	0.1197978114072986	1799.6898220375015	Spearman correlation	20
Neutrophils/Ly6C+ | Count	prevotella_species_incertae_sedis_ext_m_otu_v26_18740	-0.28353587894434207	0.95	-0.6532442412673671	0.19534793294168254	1707.102718995975	Spearman correlation	20
Neutrophils/Ly6C+ | Count	prevotella_species_incertae_sedis_ext_m_otu_v26_18789	-0.3121301691531145	0.95	-0.6708669844673665	0.16498842101171582	1745.1331249736422	Spearman correlation	20
Neutrophils/Ly6C+ | Count	ruminococcaceae_species_incertae_sedis_ext_m_otu_v26_23360	-0.442787106094542	0.95	-0.7465459929380497	0.01372102043277337	1918.906851105741	Spearman correlation	20
Neutrophils/Ly6C+ | Count	ruminococcaceae_species_incertae_sedis_ext_m_otu_v26_23382	-0.3411536194537189	0.95	-0.6883492612884278	0.1332200673566747	1783.734313873446	Spearman correlation	20
Neutrophils/Ly6C+ | Count	ruminococcaceae_species_incertae_sedis_ext_m_otu_v26_33488	-0.4279726676006726	0.95	-0.7383428789287457	0.03199116220633282	1899.2036479088945	Spearman correlation	20
Neutrophils/Ly6C+ | Count	clostridia_species_incertae_sedis_ext_m_otu_v26_33428	-0.260875169229491	0.95	-0.6389879548238842	0.21877287982635985	1676.963975075223	Spearman correlation	20
Neutrophils/Ly6C+ | Count	clostridiales_species_incertae_sedis_ext_m_otu_v26_18759	-0.2688240693024065	0.95	-0.6440185136586418	0.2106183743028843	1687.5360121722006	Spearman correlation	20
Neutrophils/Ly6C+ | Count	clostridiales_species_incertae_sedis_ext_m_otu_v26_18928	-0.288543747784134	0.95	-0.656359812593994	0.190096389030833	1713.7631845528983	Spearman correlation	20
Neutrophils/Ly6C+ | Count	clostridiales_species_incertae_sedis_ext_m_otu_v26_23312	-0.21691321454056245	0.95	-0.610569480919625	0.2626936885077475	1618.4945753389482	Spearman correlation	20
Neutrophils/Ly6C+ | Count	clostridiales_species_incertae_sedis_ext_m_otu_v26_27801	-0.4040910223674834	0.95	-0.7249228199083263	0.06081033316012155	1867.4410597487529	Spearman correlation	20
Neutrophils/Ly6C+ | Count	clostridiales_species_incertae_sedis_ext_m_otu_v26_27822	-0.03986012062070165	0.95	-0.4848423430327762	0.42151501029606536	1383.013960425533	Spearman correlation	20
Neutrophils/Ly6C+ | Count	clostridiales_species_incertae_sedis_ext_m_otu_v26_27826	-0.4954606651838556	0.95	-0.7749833983487073	-0.0538056750553045	1988.9626846945278	Spearman correlation	20
Neutrophils/Ly6C+ | Count	clostridiales_species_incertae_sedis_ext_m_otu_v26_33501	-0.16625092087564589	0.95	-0.5765121769101202	0.31095805631470064	1551.1137247646093	Spearman correlation	20
Neutrophils/Ly6C+ | Count	clostridiales_species_incertae_sedis_ext_m_otu_v26_33502	-0.056235331144580195	0.95	-0.49729723239931084	0.40792499741008587	1404.7929904222917	Spearman correlation	20
Neutrophils/Ly6C+ | Count	clostridium_species_incertae_sedis_ext_m_otu_v26_18932	-0.24823881890964686	0.95	-0.6309237503724461	0.23159962684105107	1660.1576291498304	Spearman correlation	20
Neutrophils/Ly6C+ | Count	clostridium_species_incertae_sedis_ext_m_otu_v26_27794	-0.1140048602253557	0.95	-0.5398308497133112	0.35828029374706377	1481.626464099723	Spearman correlation	20
Neutrophils/Ly6C+ | Count	lachnospiraceae_species_incertae_sedis_ext_m_otu_v26_18732	-0.576117052539367	0.95	-0.8164397252608702	-0.1656755902514019	2096.235679877358	Spearman correlation	20
Neutrophils/Ly6C+ | Count	lachnospiraceae_species_incertae_sedis_ext_m_otu_v26_18736	-0.19109516856145087	0.95	-0.5933935591888426	0.28759332468457927	1584.1565741867296	Spearman correlation	20
Neutrophils/Ly6C+ | Count	lachnospiraceae_species_incertae_sedis_ext_m_otu_v26_18811	-0.34464224372892716	0.95	-0.6904238262997651	0.12933472975805707	1788.374184159473	Spearman correlation	20
Neutrophils/Ly6C+ | Count	lachnospiraceae_species_incertae_sedis_ext_m_otu_v26_18812	-0.2758986266667655	0.95	-0.6484686089359436	0.20330427310616378	1696.9451734667982	Spearman correlation	20
Neutrophils/Ly6C+ | Count	lachnospiraceae_species_incertae_sedis_ext_m_otu_v26_18856	-0.2893865279445725	0.95	-0.6568829053905321	0.18920989962493948	1714.8840821662814	Spearman correlation	20
Neutrophils/Ly6C+ | Count	lachnospiraceae_species_incertae_sedis_ext_m_otu_v26_18872	-0.26745234602713625	0.95	-0.6431527121831045	0.2120303581500037	1685.7116202160912	Spearman correlation	20
Neutrophils/Ly6C+ | Count	lachnospiraceae_species_incertae_sedis_ext_m_otu_v26_18887	-0.08040474262860023	0.95	-0.5153540524392208	0.3874834764003192	1436.9383076960385	Spearman correlation	20
Neutrophils/Ly6C+ | Count	lachnospiraceae_species_incertae_sedis_ext_m_otu_v26_18919	-0.34570206941650994	0.95	-0.6910529438641757	0.12815149535498144	1789.7837523239584	Spearman correlation	20
Neutrophils/Ly6C+ | Count	lachnospiraceae_species_incertae_sedis_ext_m_otu_v26_18935	-0.19109516856145087	0.95	-0.5933935591888426	0.28759332468457927	1584.1565741867296	Spearman correlation	20
Neutrophils/Ly6C+ | Count	lachnospiraceae_species_incertae_sedis_ext_m_otu_v26_18957	-0.18271140809105638	0.95	-0.5877361806113938	0.29554203096508386	1573.0061727611048	Spearman correlation	20
Neutrophils/Ly6C+ | Count	lachnospiraceae_species_incertae_sedis_ext_m_otu_v26_18962	-0.2717292141592665	0.95	-0.6458490091348875	0.2076213429386799	1691.3998548318243	Spearman correlation	20
Neutrophils/Ly6C+ | Count	lachnospiraceae_species_incertae_sedis_ext_m_otu_v26_19004	-0.046675246442672985	0.95	-0.49004790723967606	0.4158841093513429	1392.078077768755	Spearman correlation	20
Neutrophils/Ly6C+ | Count	lachnospiraceae_species_incertae_sedis_ext_m_otu_v26_27774	-0.37677671866868734	0.95	-0.7092693093518183	0.09284825759060952	1831.113035829354	Spearman correlation	20
Neutrophils/Ly6C+ | Count	oscillibacter_sp_1_3_ref_m_otu_v25_07502	-0.4954606651838556	0.95	-0.7749833983487073	-0.0538056750553045	1988.9626846945278	Spearman correlation	20
Neutrophils/Ly6C+ | Count	oscillibacter_species_incertae_sedis_ext_m_otu_v26_18979	-0.3417966759877	0.95	-0.6887320923755372	0.13250497929684762	1784.5895790636412	Spearman correlation	20
Neutrophils/Ly6C+ | Count	ruminococcaceae_species_incertae_sedis_ext_m_otu_v26_27743	-0.45792789736340966	0.95	-0.7548354661704948	-0.0052719719845349036	1939.0441034933347	Spearman correlation	20
Neutrophils/Ly6C+ | Count	eggerthellaceae_species_incertae_sedis_ext_m_otu_v26_18906	0.07498671171398705	0.95	-0.39210619225498977	0.511339581648443	1230.2676734203972	Spearman correlation	20
Neutrophils/Ly6C+ | Count	lachnospiraceae_species_incertae_sedis_ext_m_otu_v26_18822	-0.13258321426986241	0.95	-0.5530624445139902	0.34172634333256646	1506.335674978917	Spearman correlation	20
Neutrophils/Ly6C+ | Count	lactobacillus_johnsonii_ref_m_otu_v25_01040	0.34896232896670226	0.95	-0.12450312573620613	0.6929849743380035	865.880102474286	Spearman correlation	20
Neutrophils/Ly6C+ | Count	lactobacillus_reuteri_ref_m_otu_v25_04085	0.4506025650327572	0.95	-0.003958072814705586	0.7508367081733825	730.6985885064329	Spearman correlation	20
Neutrophils/Ly6C+ | Count	lactobacillus_species_incertae_sedis_ext_m_otu_v26_33429	0.3670839015301826	0.95	-0.10398824634958298	0.7036345095520711	841.7784109648572	Spearman correlation	20
Neutrophils/Ly6C+ | Count	clostridia_species_incertae_sedis_ext_m_otu_v26_27819	-0.36525785383264664	0.95	-0.7025681996532004	0.10607378103240983	1815.79294559742	Spearman correlation	20
Neutrophils/Ly6C+ | Count	clostridiales_species_incertae_sedis_ext_m_otu_v26_18730	-0.1761272132048922	0.95	-0.5832652098194978	0.30173847542020127	1564.2491935625064	Spearman correlation	20
Neutrophils/Ly6C+ | Count	clostridiales_species_incertae_sedis_ext_m_otu_v26_23356	-0.29081699820482904	0.95	-0.6577699538386917	0.18770345267047747	1716.7866076124226	Spearman correlation	20
Neutrophils/Ly6C+ | Count	clostridiales_species_incertae_sedis_ext_m_otu_v26_27813	-0.30312231262719624	0.95	-0.6653587898126	0.17465091639231836	1733.152675794171	Spearman correlation	20
Neutrophils/Ly6C+ | Count	clostridiales_species_incertae_sedis_ext_m_otu_v26_33434	-0.20802765185170602	0.95	-0.604699699633593	0.27133587359032385	1606.6767769627688	Spearman correlation	20
Neutrophils/Ly6C+ | Count	lachnospiraceae_species_incertae_sedis_ext_m_otu_v26_18832	-0.35267586246386723	0.95	-0.6951796120501166	0.12033186812364648	1799.0588970769434	Spearman correlation	20
Neutrophils/Ly6C+ | Count	lachnospiraceae_species_incertae_sedis_ext_m_otu_v26_18845	-0.10401382592585301	0.95	-0.5326271002708941	0.3670615265947085	1468.3383884813845	Spearman correlation	20
Neutrophils/Ly6C+ | Count	lachnospiraceae_species_incertae_sedis_ext_m_otu_v26_18875	-0.1624031499436671	0.95	-0.5738659582160286	0.31452582719867406	1545.9961894250773	Spearman correlation	20
Neutrophils/Ly6C+ | Count	lachnospiraceae_species_incertae_sedis_ext_m_otu_v26_18969	-0.06521879230737275	0.95	-0.5040536387438629	0.4003810961373908	1416.740993768806	Spearman correlation	20
Neutrophils/Ly6C+ | Count	lachnospiraceae_species_incertae_sedis_ext_m_otu_v26_23289	-0.3411536194537189	0.95	-0.6883492612884278	0.1332200673566747	1783.734313873446	Spearman correlation	20
Neutrophils/Ly6C+ | Count	lachnospiraceae_species_incertae_sedis_ext_m_otu_v26_23370	-0.14460880969370832	0.95	-0.5615155217540543	0.3308518785192207	1522.3297168926322	Spearman correlation	20
Neutrophils/Ly6C+ | Count	ruminococcaceae_species_incertae_sedis_ext_m_otu_v26_16287	-0.4366601250140983	0.95	-0.7431644969408826	0.021314363304805992	1910.7579662687506	Spearman correlation	20
Neutrophils/Ly6C+ | Count	clostridia_species_incertae_sedis_ext_m_otu_v26_27808	-0.3148457532769396	0.95	-0.6725198019879766	0.16205740583923967	1748.7448518583296	Spearman correlation	20
Neutrophils/Ly6C+ | Count	clostridiales_species_incertae_sedis_ext_m_otu_v26_18729	-0.24414248369014857	0.95	-0.6282917025138505	0.23572218012758442	1654.7095033078974	Spearman correlation	20
Neutrophils/Ly6C+ | Count	clostridiales_species_incertae_sedis_ext_m_otu_v26_23372	-0.05731348414890333	0.95	-0.4981109396075364	0.4070229480181959	1406.2269339180414	Spearman correlation	20
Neutrophils/Ly6C+ | Count	clostridium_species_incertae_sedis_ext_m_otu_v26_27738	0.08281485129577726	0.95	-0.3854195592857659	0.5171337005556175	1219.856247776616	Spearman correlation	20
Neutrophils/Ly6C+ | Count	clostridium_species_incertae_sedis_ext_m_otu_v26_27800	-0.2269342029014156	0.95	-0.6171378327889092	0.25285396500765817	1631.8224898588826	Spearman correlation	20
Neutrophils/Ly6C+ | Count	lachnospiraceae_species_incertae_sedis_ext_m_otu_v26_27780	-0.037550213752729766	0.95	-0.48307079521416907	0.4234154988204874	1379.9417842911305	Spearman correlation	20
Neutrophils/Ly6C+ | Count	clostridiales_species_incertae_sedis_ext_m_otu_v26_18862	-0.23422487305777717	0.95	-0.6218826400489063	0.24563225140265235	1641.5190811668435	Spearman correlation	20
Neutrophils/Ly6C+ | Count	clostridiales_species_incertae_sedis_ext_m_otu_v26_23321	0.10109864963380602	0.95	-0.36960798186423116	0.530513426512649	1195.538795987038	Spearman correlation	20
Neutrophils/Ly6C+ | Count	clostridium_species_incertae_sedis_ext_m_otu_v26_27810	-0.1951873942148143	0.95	-0.5961406407234809	0.28368935657874617	1589.599234305703	Spearman correlation	20
Neutrophils/Ly6C+ | Count	erysipelotrichaceae_species_incertae_sedis_ext_m_otu_v26_33494	-0.4822922754115272	0.95	-0.7679786044197509	-0.036536611711888455	1971.448726297331	Spearman correlation	20
Neutrophils/Ly6C+ | Count	lachnoclostridium_species_incertae_sedis_ext_m_otu_v26_19003	-0.011522341050787338	0.95	-0.46285377707378206	0.44455327125362737	1345.3247135975473	Spearman correlation	20
Neutrophils/Ly6C+ | Count	lachnospiraceae_bacterium_28_4_ref_m_otu_v25_11106	0.05646321333179563	0.95	-0.4077344125909912	0.4974692850961977	1254.9039262687118	Spearman correlation	20
Neutrophils/Ly6C+ | Count	lachnospiraceae_species_incertae_sedis_ext_m_otu_v26_18788	-0.1148807479096424	0.95	-0.5404594237346625	0.3575064614911967	1482.7913947198242	Spearman correlation	20
Neutrophils/Ly6C+ | Count	lachnospiraceae_species_incertae_sedis_ext_m_otu_v26_18808	-0.12050699990653753	0.95	-0.5444857651051829	0.35252024745974153	1490.2743098756948	Spearman correlation	20
Neutrophils/Ly6C+ | Count	clostridium_species_incertae_sedis_ext_m_otu_v26_33455	-0.19858195759246325	0.95	-0.5984122852685433	0.2804388649340992	1594.114003597976	Spearman correlation	20
Neutrophils/Ly6C+ | Count	lachnospiraceae_species_incertae_sedis_ext_m_otu_v26_18802	0.02371592447540827	0.95	-0.43471344903275555	0.4723839026612337	1298.457820447707	Spearman correlation	20
Neutrophils/Ly6C+ | Count	lachnospiraceae_species_incertae_sedis_ext_m_otu_v26_18902	-0.03734019715413839	0.95	-0.4829095450882372	0.42358809014782667	1379.6624622150039	Spearman correlation	20
Neutrophils/Ly6C+ | Count	lachnospiraceae_species_incertae_sedis_ext_m_otu_v26_18933	-0.24186264065748728	0.95	-0.6268229994261013	0.2380091584178762	1651.677312074458	Spearman correlation	20
Neutrophils/Ly6C+ | Count	lachnospiraceae_species_incertae_sedis_ext_m_otu_v26_18958	-0.3338118134364585	0.95	-0.6839647082529042	0.14134940038908844	1773.9697118704898	Spearman correlation	20
Neutrophils/Ly6C+ | Count	lachnospiraceae_species_incertae_sedis_ext_m_otu_v26_23351	-0.44849081805635216	0.95	-0.7496798445748096	0.006604605277978292	1926.4927880149482	Spearman correlation	20
Neutrophils/Ly6C+ | Count	lachnospiraceae_species_incertae_sedis_ext_m_otu_v26_27740	-0.19897074661972458	0.95	-0.598672053536411	0.28006587431887253	1594.6310930042337	Spearman correlation	20
Neutrophils/Ly6C+ | Count	oscillospiraceae_species_incertae_sedis_ext_m_otu_v26_26131	-0.5732855056843525	0.95	-0.8150251319265848	-0.16156080509685447	2092.469722560189	Spearman correlation	20
Neutrophils/Ly6C+ | Count	clostridium_species_incertae_sedis_ext_m_otu_v26_27737	-0.288543747784134	0.95	-0.656359812593994	0.190096389030833	1713.7631845528983	Spearman correlation	20
Neutrophils/Ly6C+ | Count	lachnospiraceae_species_incertae_sedis_ext_m_otu_v26_18762	-0.06534534501974218	0.95	-0.5041484361549275	0.4002743702140355	1416.9093088762568	Spearman correlation	20
Neutrophils/Ly6C+ | Count	lachnospiraceae_species_incertae_sedis_ext_m_otu_v26_18782	-0.1658606891621497	0.95	-0.5762441953184778	0.31132050496256386	1550.594716585659	Spearman correlation	20
Neutrophils/Ly6C+ | Count	lachnospiraceae_species_incertae_sedis_ext_m_otu_v26_27825	0.024690730823115726	0.95	-0.4339220587076652	0.47314127906723263	1297.161328005256	Spearman correlation	20
Neutrophils/Ly6C+ | Count	clostridium_species_incertae_sedis_ext_m_otu_v26_23369	0.27855904526761444	0.95	-0.2005398654524665	0.6501355242715038	959.5164697940728	Spearman correlation	20
Neutrophils/Ly6C+ | Count	faecalibaculum_rodentium_ref_m_otu_v25_05241	0.27273313146719513	0.95	-0.20658357638612712	0.6464805664553482	967.2649351486306	Spearman correlation	20
Neutrophils/Ly6C+ | Count	clostridium_cocleatum_ref_m_otu_v25_11811	0.1958567712446661	0.95	-0.28304925908561956	0.5965890970748612	1069.510494244594	Spearman correlation	20
Neutrophils/Ly6C+ | Count	lachnospiraceae_species_incertae_sedis_ext_m_otu_v26_18821	-0.24901720699178687	0.95	-0.6314228997262035	0.23081430331358682	1661.1928852990766	Spearman correlation	20
Neutrophils/Ly6C+ | Count	roseburia_species_incertae_sedis_ext_m_otu_v26_23385	-0.11772640276346766	0.95	-0.5424983122937418	0.3549878875680254	1486.5761156754122	Spearman correlation	20
Neutrophils/Ly6C+ | Count	lachnospiraceae_species_incertae_sedis_ext_m_otu_v26_33489	0.036283892764832446	0.95	-0.42445565238110017	0.48209805922468585	1281.742422622773	Spearman correlation	20
Neutrophils/Ly6C+ | Count	clostridium_species_incertae_sedis_ext_m_otu_v26_33441	-0.25156832316950495	0.95	-0.6330566108902219	0.2282360671187668	1664.5858698154416	Spearman correlation	20
Neutrophils/Ly6C+ | Count	lachnospiraceae_species_incertae_sedis_ext_m_otu_v26_23341	-0.25889884218987363	0.95	-0.6377321713639523	0.22078998013633122	1674.335460112532	Spearman correlation	20
Neutrophils/Ly6C+ | Count	clostridium_species_incertae_sedis_ext_m_otu_v26_18883	-0.18625731619280653	0.95	-0.590133809867732	0.29218819013981556	1577.7222305364328	Spearman correlation	20
Neutrophils/Ly6C+ | Count	lachnospiraceae_species_incertae_sedis_ext_m_otu_v26_18733	-0.376431142253533	0.95	-0.7090691405226538	0.0932474613116514	1830.653419197199	Spearman correlation	20
B cells | Count	akkermansia_muciniphila_ref_m_otu_v25_03591	0.08000056960380496	0.95	-0.38782913478301234	0.5150552393134618	1223.5992424269393	Spearman correlation	20
B cells | Count	anaerotruncus_sp_g3_2012_ref_m_otu_v25_07507	-0.6672803288032598	0.95	-0.8604923656815489	-0.3062573770423688	2217.4828373083355	Spearman correlation	20
B cells | Count	azospirillum_species_incertae_sedis_ext_m_otu_v26_18867	-0.320042406933448	0.95	-0.6756727862051024	0.15642493629426174	1755.6564012214858	Spearman correlation	20
B cells | Count	bacteria_species_incertae_sedis_ext_m_otu_v26_23316	-0.5561877295911858	0.95	-0.8064216924084863	-0.13701495967575583	2069.729680356277	Spearman correlation	20
B cells | Count	bacteroidales_bacterium_m1_ref_m_otu_v25_10008	-0.19849624060150375	0.95	-0.5983550023959666	0.28052107936361576	1594	Spearman correlation	20
B cells | Count	bacteroidales_bacterium_m10_ref_m_otu_v25_10015	-0.42122420885711565	0.95	-0.7345753988784317	0.04021313434138975	1890.228197779964	Spearman correlation	20
B cells | Count	bacteroidales_bacterium_m11_ref_m_otu_v25_10016	-0.07879013978622307	0.95	-0.5141597115702552	0.38886353662150497	1434.7908859156769	Spearman correlation	20
B cells | Count	bacteroidales_bacterium_m6_ref_m_otu_v25_10012	0.16566283847316876	0.95	-0.31150421638677506	0.5761082927260738	1109.6684248306856	Spearman correlation	20
B cells | Count	bacteroidales_species_incertae_sedis_ext_m_otu_v26_18918	-0.15210860623445494	0.95	-0.566743616460889	0.3240054479916972	1532.3044462918251	Spearman correlation	20
B cells | Count	bacteroidales_species_incertae_sedis_ext_m_otu_v26_18943	-0.2721804511278196	0.95	-0.6461329425026808	0.2071550249981098	1692	Spearman correlation	20
B cells | Count	bacteroidales_species_incertae_sedis_meta_m_otu_v25_12701	0.1639714294220721	0.95	-0.3130732954719008	0.5749455457859967	1111.917998868644	Spearman correlation	20
B cells | Count	bifidobacterium_pseudolongum_ref_m_otu_v25_03808	0.3476173309944911	0.95	-0.12600978885887115	0.6921885265690099	867.6689497773268	Spearman correlation	20
B cells | Count	blautia_species_incertae_sedis_ext_m_otu_v26_18824	-0.2752581649925037	0.95	-0.6480667861299341	0.20396862978313413	1696.0933594400296	Spearman correlation	20
B cells | Count	candidatus_arthromitus_sp_ref_m_otu_v25_00944	0.12691107081690542	0.95	-0.34681182390769655	0.5490450854863618	1161.2082758135157	Spearman correlation	20
B cells | Count	clostridia_species_incertae_sedis_ext_m_otu_v26_23357	-0.4621344737461161	0.95	-0.7571218225288964	-0.010607424321390559	1944.6388500823343	Spearman correlation	20
B cells | Count	clostridiales_species_incertae_sedis_ext_m_otu_v26_18757	-0.4084172577508406	0.95	-0.7273721050296501	0.05564651180764888	1873.1949528086182	Spearman correlation	20
B cells | Count	clostridiales_species_incertae_sedis_ext_m_otu_v26_18798	-0.6193308712331334	0.95	-0.8376765150772465	-0.23029850628241622	2153.7100587400673	Spearman correlation	20
B cells | Count	clostridiales_species_incertae_sedis_ext_m_otu_v26_18823	-0.30455419417366997	0.95	-0.6662370124079284	0.17312110060430277	1735.0570782509812	Spearman correlation	20
B cells | Count	clostridiales_species_incertae_sedis_ext_m_otu_v26_18879	-0.42826455178521305	0.95	-0.7385053940315295	0.03163413560509974	1899.5918538743333	Spearman correlation	20
B cells | Count	clostridiales_species_incertae_sedis_ext_m_otu_v26_18884	-0.3293783681325411	0.95	-0.6813047315162599	0.1462275662612134	1768.0732296162796	Spearman correlation	20
B cells | Count	clostridiales_species_incertae_sedis_ext_m_otu_v26_18927	-0.46400899983904886	0.95	-0.7581383417017604	-0.012993307951072685	1947.131969785935	Spearman correlation	20
B cells | Count	clostridiales_species_incertae_sedis_ext_m_otu_v26_18988	-0.5010428545728784	0.95	-0.7779322043589906	-0.06120678407869031	1996.3869965819283	Spearman correlation	20
B cells | Count	clostridiales_species_incertae_sedis_ext_m_otu_v26_19011	-0.21828378625578115	0.95	-0.6114710435352311	0.2613537715003403	1620.317435720189	Spearman correlation	20
B cells | Count	clostridiales_species_incertae_sedis_ext_m_otu_v26_23340	-0.5761701156941832	0.95	-0.8164662072165451	-0.16575283793472534	2096.3062538732634	Spearman correlation	20
B cells | Count	clostridiales_species_incertae_sedis_ext_m_otu_v26_27766	-0.48239939951900385	0.95	-0.7680358650925231	-0.0366760286734521	1971.5912013602754	Spearman correlation	20
B cells | Count	clostridiales_species_incertae_sedis_ext_m_otu_v26_27804	-0.523419108876378	0.95	-0.7896313434075295	-0.09136778975904904	2026.147414805583	Spearman correlation	20
B cells | Count	clostridiales_species_incertae_sedis_ext_m_otu_v26_27811	-0.4907102872976517	0.95	-0.7724643763717558	-0.04754540490467356	1982.6446821058769	Spearman correlation	20
B cells | Count	clostridiales_species_incertae_sedis_ext_m_otu_v26_33426	-0.4715240507375771	0.95	-0.7621993054834664	-0.022610256794484213	1957.1269874809775	Spearman correlation	20
B cells | Count	clostridiales_species_incertae_sedis_ext_m_otu_v26_33452	-0.21206930123782297	0.95	-0.6073749566237315	0.2674144857827469	1612.0521706463044	Spearman correlation	20
B cells | Count	clostridiales_species_incertae_sedis_ext_m_otu_v26_33467	-0.3750970103121799	0.95	-0.7082958656352187	0.09478721121384855	1828.879023715199	Spearman correlation	20
B cells | Count	clostridium_sp_asf502_ref_m_otu_v25_03467	-0.6475096700361662	0.95	-0.8511778386653625	-0.27437072990546496	2191.187861148101	Spearman correlation	20
B cells | Count	clostridium_species_incertae_sedis_ext_m_otu_v26_18731	-0.5101347896686917	0.95	-0.7827090743809925	-0.07336570475521784	2008.4792702593597	Spearman correlation	20
B cells | Count	clostridium_species_incertae_sedis_ext_m_otu_v26_18763	-0.32122133912844786	0.95	-0.6763862778781788	0.15514280596134117	1757.2243810408356	Spearman correlation	20
B cells | Count	clostridium_species_incertae_sedis_ext_m_otu_v26_18841	-0.41516342887356	0.95	-0.7311752825129775	0.047544394642724266	1882.167360401835	Spearman correlation	20
B cells | Count	clostridium_species_incertae_sedis_ext_m_otu_v26_18914	-0.4454673287913381	0.95	-0.7480202970472969	0.010382706529363496	1922.4715472924797	Spearman correlation	20
B cells | Count	clostridium_species_incertae_sedis_ext_m_otu_v26_18974	-0.32000227841521983	0.95	-0.6756484886304559	0.15646854923209036	1755.6030302922425	Spearman correlation	20
B cells | Count	clostridium_species_incertae_sedis_ext_m_otu_v26_18994	-0.280405878455801	0.95	-0.6512905790180439	0.1986163473258842	1702.9398183462154	Spearman correlation	20
B cells | Count	clostridium_species_incertae_sedis_ext_m_otu_v26_19010	-0.35431721054877025	0.95	-0.6961475915179246	0.1184828722639788	1801.2418900298644	Spearman correlation	20
B cells | Count	clostridium_species_incertae_sedis_ext_m_otu_v26_23329	-0.06148597965716489	0.95	-0.5012527202346678	0.40352342468075303	1411.7763529440292	Spearman correlation	20
B cells | Count	clostridium_species_incertae_sedis_ext_m_otu_v26_23350	-0.13333715963822365	0.95	-0.5535949665474841	0.341048279672082	1507.3384223188375	Spearman correlation	20
B cells | Count	clostridium_species_incertae_sedis_ext_m_otu_v26_27791	-0.16463632381597382	0.95	-0.5754028207360419	0.312456799588409	1548.966310675245	Spearman correlation	20
B cells | Count	clostridium_species_incertae_sedis_ext_m_otu_v26_33448	-0.45653154615160924	0.95	-0.7540749236529958	-0.0035065753618975437	1937.1869563816406	Spearman correlation	20
B cells | Count	desulfovibrio_species_incertae_sedis_ext_m_otu_v26_18866	-0.527550925972261	0.95	-0.7917706459949747	-0.09702514533559993	2031.6427315431072	Spearman correlation	20
B cells | Count	dorea_sp_5_2_ref_m_otu_v25_07503	-0.37034982368073527	0.95	-0.7055378533110814	0.10024786767690852	1822.5652654953776	Spearman correlation	20
B cells | Count	dorea_species_incertae_sedis_ext_m_otu_v26_23355	-0.43406095248817894	0.95	-0.7417252619401759	0.024519709499584593	1907.3010668092777	Spearman correlation	20
B cells | Count	eggerthellaceae_species_incertae_sedis_ext_m_otu_v26_18907	0.1918847667089591	0.95	-0.28684128747211945	0.5939243414239577	1074.7932602770843	Spearman correlation	20
B cells | Count	eggerthellaceae_species_incertae_sedis_ext_m_otu_v26_27735	0.35184788398391453	0.95	-0.12126335094869574	0.6946908427537871	862.0423143013936	Spearman correlation	20
B cells | Count	enterorhabdus_caecimuris_ref_m_otu_v25_02234	0.33580804274297743	0.95	-0.1391453684614106	0.6851593728926684	883.37530315184	Spearman correlation	20
B cells | Count	enterorhabdus_mucosicola_ref_m_otu_v25_02233	0.3349468939235518	0.95	-0.1400967382456481	0.6846442396473125	884.5206310816761	Spearman correlation	20
B cells | Count	erysipelotrichaceae_species_incertae_sedis_ext_m_otu_v26_19009	-0.2758986266667655	0.95	-0.6484686089359436	0.20330427310616378	1696.9451734667982	Spearman correlation	20
B cells | Count	firmicutes_species_incertae_sedis_ext_m_otu_v26_33447	-0.3987714441558067	0.95	-0.7218999949390229	0.06712588488986623	1860.366020727223	Spearman correlation	20
B cells | Count	firmicutes_species_incertae_sedis_ext_m_otu_v26_33498	-0.477756754868987	0.95	-0.7655500512923978	-0.0306497227140291	1965.4164839757525	Spearman correlation	20
B cells | Count	hungateiclostridiaceae_bacterium_kb18_ref_m_otu_v25_10098	-0.16000113920760992	0.95	-0.5722096613388832	0.3167462345176339	1542.8015151461213	Spearman correlation	20
B cells | Count	lachnoclostridium_species_incertae_sedis_ext_m_otu_v26_18770	-0.177711044907581	0.95	-0.5843429624286387	0.30025159588557676	1566.3556897270828	Spearman correlation	20
B cells | Count	lachnoclostridium_species_incertae_sedis_ext_m_otu_v26_18786	-0.1444266423340086	0.95	-0.5613881177944849	0.33101755553908924	1522.0874343042315	Spearman correlation	20
B cells | Count	lachnoclostridium_species_incertae_sedis_ext_m_otu_v26_18936	-0.17361926152918053	0.95	-0.581555682590536	0.30408816095819396	1560.9136178338101	Spearman correlation	20
B cells | Count	lachnoclostridium_species_incertae_sedis_ext_m_otu_v26_18998	-0.4394257415694304	0.95	-0.7446927885596545	0.017893385283331672	1914.4362362873424	Spearman correlation	20
B cells | Count	lachnoclostridium_species_incertae_sedis_ext_m_otu_v26_27803	-0.49934743360162537	0.95	-0.777037881583033	-0.05895379556475801	1994.1320866901617	Spearman correlation	20
B cells | Count	lachnoclostridium_species_incertae_sedis_ext_m_otu_v26_33464	-0.39256433165728344	0.95	-0.7183571741284438	0.07444824549543128	1852.110561104187	Spearman correlation	20
B cells | Count	lachnospiraceae_bacterium_a2_ref_m_otu_v25_11108	-0.47476417533200693	0.95	-0.7639431654612757	-0.026782408586334055	1961.436353191569	Spearman correlation	20
B cells | Count	lachnospiraceae_bacterium_a4_ref_m_otu_v25_11109	-0.4816225888917591	0.95	-0.7676205356909404	-0.035665439485494874	1970.5580432260397	Spearman correlation	20
B cells | Count	lachnospiraceae_species_incertae_sedis_ext_m_otu_v26_18739	-0.2303096393751136	0.95	-0.619338118333338	0.24951708712428824	1636.3118203689012	Spearman correlation	20
B cells | Count	lachnospiraceae_species_incertae_sedis_ext_m_otu_v26_18758	-0.20754864755704117	0.95	-0.6043820417123867	0.27179957240353403	1606.0397012508647	Spearman correlation	20
B cells | Count	lachnospiraceae_species_incertae_sedis_ext_m_otu_v26_18766	-0.4114830946287188	0.95	-0.7291029134508276	0.0519720178295975	1877.272515856196	Spearman correlation	20
B cells | Count	lachnospiraceae_species_incertae_sedis_ext_m_otu_v26_18771	-0.6007533739638016	0.95	-0.8286270767160462	-0.20209035880907356	2129.001987371856	Spearman correlation	20
B cells | Count	lachnospiraceae_species_incertae_sedis_ext_m_otu_v26_18773	-0.28650165842223146	0.95	-0.6550908699794101	0.19224115569874575	1711.047205701568	Spearman correlation	20
B cells | Count	lachnospiraceae_species_incertae_sedis_ext_m_otu_v26_18787	0.03924556244714961	0.95	-0.42202103741599006	0.48437137325272	1277.803401945291	Spearman correlation	20
B cells | Count	lachnospiraceae_species_incertae_sedis_ext_m_otu_v26_18803	-0.6408687674769376	0.95	-0.848020069767382	-0.2638410948940745	2182.355460744327	Spearman correlation	20
B cells | Count	lachnospiraceae_species_incertae_sedis_ext_m_otu_v26_18829	-0.24736903633803595	0.95	-0.6303656183342653	0.23247641993662593	1659.0008183295877	Spearman correlation	20
B cells | Count	lachnospiraceae_species_incertae_sedis_ext_m_otu_v26_18836	-0.5209625067170773	0.95	-0.7883563299001334	-0.08801733591665632	2022.880133933713	Spearman correlation	20
B cells | Count	lachnospiraceae_species_incertae_sedis_ext_m_otu_v26_18852	-0.49147225979345555	0.95	-0.7728690317023696	-0.04854722903837112	1983.6581055252957	Spearman correlation	20
B cells | Count	lachnospiraceae_species_incertae_sedis_ext_m_otu_v26_18854	-0.2697047092682251	0.95	-0.644573848045132	0.2097108316090562	1688.7072633267392	Spearman correlation	20
B cells | Count	lachnospiraceae_species_incertae_sedis_ext_m_otu_v26_18886	-0.319937598343413	0.95	-0.6756093236124879	0.15653884166099696	1755.517005796739	Spearman correlation	20
B cells | Count	lachnospiraceae_species_incertae_sedis_ext_m_otu_v26_18920	-0.4075938212388997	0.95	-0.7269065442383258	0.05663128735819703	1872.0997822477366	Spearman correlation	20
B cells | Count	lachnospiraceae_species_incertae_sedis_ext_m_otu_v26_18934	-0.5288030535652279	0.95	-0.7924176741989044	-0.09874509068155043	2033.3080612417532	Spearman correlation	20
B cells | Count	lachnospiraceae_species_incertae_sedis_ext_m_otu_v26_18956	-0.30478899832152284	0.95	-0.6663809302529138	0.17287001674427183	1735.3693677676254	Spearman correlation	20
B cells | Count	lachnospiraceae_species_incertae_sedis_ext_m_otu_v26_18959	-0.47577122870911626	0.95	-0.7644843102627689	-0.028082329574525302	1962.7757341831248	Spearman correlation	20
B cells | Count	lachnospiraceae_species_incertae_sedis_ext_m_otu_v26_18965	-0.4518496900116576	0.95	-0.7515190478397835	0.002392125526725519	1930.9600877155044	Spearman correlation	20
B cells | Count	lachnospiraceae_species_incertae_sedis_ext_m_otu_v26_18984	-0.4424369387995603	0.95	-0.7463531566231232	0.014156416051678144	1918.4411286034153	Spearman correlation	20
B cells | Count	lachnospiraceae_species_incertae_sedis_ext_m_otu_v26_19000	-0.6475096700361662	0.95	-0.8511778386653625	-0.27437072990546496	2191.187861148101	Spearman correlation	20
B cells | Count	lachnospiraceae_species_incertae_sedis_ext_m_otu_v26_19001	-0.5184942577152265	0.95	-0.7870729540102064	-0.08466083437053806	2019.5973627612511	Spearman correlation	20
B cells | Count	lachnospiraceae_species_incertae_sedis_ext_m_otu_v26_23287	-0.5060769094858956	0.95	-0.7805810391868423	-0.0679228877137889	2003.082289616241	Spearman correlation	20
B cells | Count	lachnospiraceae_species_incertae_sedis_ext_m_otu_v26_23302	-0.5375529540533828	0.95	-0.7969226277306803	-0.1108362586669003	2044.9454288909992	Spearman correlation	20
B cells | Count	lachnospiraceae_species_incertae_sedis_ext_m_otu_v26_23304	-0.21049414893360824	0.95	-0.6063333936758426	0.26894465956787217	1609.9572180816992	Spearman correlation	20
B cells | Count	lachnospiraceae_species_incertae_sedis_ext_m_otu_v26_23339	-0.5524798113939112	0.95	-0.8045418193776662	-0.1317588786041957	2064.7981491539017	Spearman correlation	20
B cells | Count	lachnospiraceae_species_incertae_sedis_ext_m_otu_v26_27733	-0.5028754937363049	0.95	-0.7788976487341525	-0.06364716850518977	1998.8244066692857	Spearman correlation	20
B cells | Count	lachnospiraceae_species_incertae_sedis_ext_m_otu_v26_27753	-0.29113844374207126	0.95	-0.6579691453609519	0.18736462410753923	1717.2141301769545	Spearman correlation	20
B cells | Count	lachnospiraceae_species_incertae_sedis_ext_m_otu_v26_27779	-0.5103934248919764	0.95	-0.7828444922703524	-0.07371349529790537	2008.8232551063286	Spearman correlation	20
B cells | Count	lachnospiraceae_species_incertae_sedis_ext_m_otu_v26_27795	-0.35031143034206336	0.95	-0.6937830093125484	0.12298966939190331	1795.914202354944	Spearman correlation	20
B cells | Count	lachnospiraceae_species_incertae_sedis_ext_m_otu_v26_27796	-0.36552965243977126	0.95	-0.7027270108727796	0.10576362146179862	1816.1544377448956	Spearman correlation	20
B cells | Count	lachnospiraceae_species_incertae_sedis_ext_m_otu_v26_27814	-0.43365547149465267	0.95	-0.7415004799178697	0.025018907178500572	1906.7617770878878	Spearman correlation	20
B cells | Count	lachnospiraceae_species_incertae_sedis_ext_m_otu_v26_33439	-0.3267267250987109	0.95	-0.6797093455139112	0.1491341841877996	1764.5465443812855	Spearman correlation	20
B cells | Count	lachnospiraceae_species_incertae_sedis_ext_m_otu_v26_33451	-0.6240554740633181	0.95	-0.83995899144489	-0.2375781774156218	2159.993780504213	Spearman correlation	20
B cells | Count	lactobacillus_animalis_murinus_ref_m_otu_v25_03470	0.5975156859194005	0.95	0.19724100455680232	0.8270376580111988	535.3041377271974	Spearman correlation	20
B cells | Count	lactobacillus_taiwanensis_ref_m_otu_v25_01041	0.6822569482985212	0.95	0.3309636688045479	0.8674633329681629	422.59825876296674	Spearman correlation	20
B cells | Count	muribaculaceae_species_incertae_sedis_ext_m_otu_v26_18165	0.02566056006159782	0.95	-0.43313400609001435	0.4738941312751007	1295.871455118075	Spearman correlation	20
B cells | Count	muribaculaceae_species_incertae_sedis_ext_m_otu_v26_18726	-0.29774436090225564	0.95	-0.662051326443551	0.18037616815448348	1726	Spearman correlation	20
B cells | Count	muribaculaceae_species_incertae_sedis_ext_m_otu_v26_18727	-0.21052631578947367	0.95	-0.6063546774696836	0.26891343542609925	1610	Spearman correlation	20
B cells | Count	muribaculaceae_species_incertae_sedis_ext_m_otu_v26_18738	0.12030075187969924	0.95	-0.35270350836018205	0.5443385110571184	1170	Spearman correlation	20
B cells | Count	muribaculaceae_species_incertae_sedis_ext_m_otu_v26_18747	0.10906356544128651	0.95	-0.3626337227578559	0.5362758490242775	1184.945457963089	Spearman correlation	20
B cells | Count	muribaculaceae_species_incertae_sedis_ext_m_otu_v26_18755	0.23245448526388612	0.95	-0.2473908050644834	0.6207330728261422	1020.8355345990313	Spearman correlation	20
B cells | Count	muribaculaceae_species_incertae_sedis_ext_m_otu_v26_18776	0.08349003975160553	0.95	-0.3848405145593192	0.5176315939058448	1218.9582471303647	Spearman correlation	20
B cells | Count	muribaculaceae_species_incertae_sedis_ext_m_otu_v26_18780	0.2571428571428571	0.95	-0.22257875650721531	0.6366147038509152	988	Spearman correlation	20
B cells | Count	muribaculaceae_species_incertae_sedis_ext_m_otu_v26_18783	0.2421052631578947	0.95	-0.2377660293239794	0.6269794300241908	1008	Spearman correlation	20
B cells | Count	muribaculaceae_species_incertae_sedis_ext_m_otu_v26_18843	-0.11471779792243732	0.95	-0.5403425198946974	0.35765047423390955	1482.5746712368418	Spearman correlation	20
B cells | Count	muribaculaceae_species_incertae_sedis_ext_m_otu_v26_18878	-0.4102331223742584	0.95	-0.7283977357952578	0.053471662360973504	1875.6100527577637	Spearman correlation	20
B cells | Count	muribaculaceae_species_incertae_sedis_ext_m_otu_v26_18981	-0.2040539158674767	0.95	-0.60206064031921	0.2751759155833853	1601.3917081037441	Spearman correlation	20
B cells | Count	muribaculaceae_species_incertae_sedis_ext_m_otu_v26_18996	-0.013554232238713805	0.95	-0.4644491176463163	0.44292120876142976	1348.0271288774895	Spearman correlation	20
B cells | Count	muribaculaceae_species_incertae_sedis_ext_m_otu_v26_23390	0.173729729043268	0.95	-0.30398478680268504	0.5816310579070816	1098.9394603724536	Spearman correlation	20
B cells | Count	muribaculaceae_species_incertae_sedis_ext_m_otu_v26_33437	0.07596841454875819	0.95	-0.3912703402686364	0.5120683863182148	1228.9620086501516	Spearman correlation	20
B cells | Count	muribaculum_intestinale_ref_m_otu_v25_10099	-0.24511278195488723	0.95	-0.6289159510879712	0.2347472300473799	1656	Spearman correlation	20
B cells | Count	olsenella_species_incertae_sedis_ext_m_otu_v26_15401	0.41463622179062476	0.95	-0.04817976845250961	0.7308787735743776	778.5338250184691	Spearman correlation	20
B cells | Count	oscillibacter_species_incertae_sedis_ext_m_otu_v26_18816	-0.42252475150906765	0.95	-0.7353029623595126	0.03863346662203574	1891.9579195070598	Spearman correlation	20
B cells | Count	oscillibacter_species_incertae_sedis_ext_m_otu_v26_18818	-0.46717313759203094	0.95	-0.7598509554760574	-0.017032284715897555	1951.3402729974011	Spearman correlation	20
B cells | Count	oscillibacter_species_incertae_sedis_ext_m_otu_v26_18825	-0.5623357019032097	0.95	-0.8095275398981409	-0.14578221357785606	2077.906483531269	Spearman correlation	20
B cells | Count	oscillibacter_species_incertae_sedis_ext_m_otu_v26_18880	-0.35577926727810594	0.95	-0.6970087890961899	0.1168330842092727	1803.1864254798809	Spearman correlation	20
B cells | Count	oscillibacter_species_incertae_sedis_ext_m_otu_v26_18885	-0.5577638669283868	0.95	-0.8072192474374584	-0.1392563518533246	2071.8259430147546	Spearman correlation	20
B cells | Count	oscillibacter_species_incertae_sedis_ext_m_otu_v26_27820	-0.3672124204024261	0.95	-0.7037095003449916	0.10384130834440801	1818.3925191352266	Spearman correlation	20
B cells | Count	parasutterella_excrementihominis_ref_m_otu_v25_03674	0.018045112781954885	0.95	-0.43930326417704574	0.4679647839146093	1306	Spearman correlation	20
B cells | Count	ruminococcaceae_species_incertae_sedis_ext_m_otu_v26_18745	-0.5139597273906603	0.95	-0.7847091318923185	-0.07852000869285193	2013.5664374295784	Spearman correlation	20
B cells | Count	ruminococcaceae_species_incertae_sedis_ext_m_otu_v26_18873	-0.4287675262383231	0.95	-0.7387853552951594	0.03101863233203665	1900.2608098969697	Spearman correlation	20
B cells | Count	ruminococcaceae_species_incertae_sedis_ext_m_otu_v26_18940	-0.28741993208056593	0.95	-0.6556617373658467	0.19127727632850752	1712.2685096671528	Spearman correlation	20
B cells | Count	ruminococcaceae_species_incertae_sedis_ext_m_otu_v26_18990	-0.43813418508718904	0.95	-0.7439794670958194	0.019492332505694772	1912.7184661659612	Spearman correlation	20
B cells | Count	ruminococcaceae_species_incertae_sedis_ext_m_otu_v26_18992	-0.47623280987737937	0.95	-0.7647322071264492	-0.028678652603404152	1963.3896371369146	Spearman correlation	20
B cells | Count	ruminococcaceae_species_incertae_sedis_ext_m_otu_v26_27750	-0.41368938615660394	0.95	-0.7303459595493097	0.04931992612931732	1880.2068835882835	Spearman correlation	20
B cells | Count	ruminococcaceae_species_incertae_sedis_ext_m_otu_v26_27777	-0.7013349155602644	0.95	-0.8762392088913281	-0.3631490964737061	2262.7754376951516	Spearman correlation	20
B cells | Count	ruminococcaceae_species_incertae_sedis_ext_m_otu_v26_27824	-0.4534701820709837	0.95	-0.7524047111038362	3.540278998577724e-4	1933.1153421544084	Spearman correlation	20
B cells | Count	ruminococcaceae_species_incertae_sedis_ext_m_otu_v26_33503	-0.4051768403049071	0.95	-0.7255383159597526	0.05951662903567162	1868.8851976055264	Spearman correlation	20
B cells | Count	ruminococcus_species_incertae_sedis_ext_m_otu_v26_18826	-0.4420052469022757	0.95	-0.7461153546487918	0.014692940602516023	1917.8669783800267	Spearman correlation	20
B cells | Count	sutterellaceae_species_incertae_sedis_ext_m_otu_v26_17688	0.030295614462546142	0.95	-0.4293579951832138	0.4774831720430059	1289.7068327648137	Spearman correlation	20
B cells | Count	sutterellaceae_species_incertae_sedis_ext_m_otu_v26_17689	0.04190848726920939	0.95	-0.41982630800128895	0.48641025785187036	1274.2617119319516	Spearman correlation	20
B cells | Count	unassigned	-0.3157894736842105	0.95	-0.673093355315294	0.1610368446325445	1750	Spearman correlation	20
B cells | Count	lachnospiraceae_species_incertae_sedis_ext_m_otu_v26_18881	-0.07121416480677854	0.95	-0.5085330344037367	0.3953110941213829	1424.7148391930157	Spearman correlation	20
B cells | Count	alistipes_species_incertae_sedis_ext_m_otu_v26_17309	-0.34723852305836106	0.95	-0.6919640618447438	0.1264337345072747	1791.82723566762	Spearman correlation	20
B cells | Count	alistipes_species_incertae_sedis_ext_m_otu_v26_18761	-0.3627705629233089	0.95	-0.7011133197400629	0.10890786823768075	1812.484848688001	Spearman correlation	20
B cells | Count	alistipes_species_incertae_sedis_ext_m_otu_v26_18779	-0.41559368557595344	0.95	-0.7314171766962182	0.047025584827424	1882.739601816018	Spearman correlation	20
B cells | Count	alistipes_species_incertae_sedis_ext_m_otu_v26_18785	-0.46861836076460234	0.95	-0.760631844407377	-0.018881991935949336	1953.2624198169212	Spearman correlation	20
B cells | Count	bacteroides_caecimuris_ref_m_otu_v25_03476	-0.29285760647127934	0.95	-0.6590335955284136	0.18555055802215542	1719.5006166068015	Spearman correlation	20
B cells | Count	bacteroides_faecis_thetaiotaomicron_ref_m_otu_v25_01657	-0.41315822910680317	0.95	-0.7300468920573145	0.04995900530700723	1879.5004447120482	Spearman correlation	20
B cells | Count	candidatus_melainabacteria_species_incertae_sedis_ext_m_otu_v26_18847	-0.47015481440645346	0.95	-0.7614611016571731	-0.020851844905960235	1955.3059031605828	Spearman correlation	20
B cells | Count	clostridia_species_incertae_sedis_ext_m_otu_v26_18828	-0.4549439233521271	0.95	-0.7532092318691683	-0.0015027801775165837	1935.075418058329	Spearman correlation	20
B cells | Count	clostridia_species_incertae_sedis_ext_m_otu_v26_18950	-0.4954606651838556	0.95	-0.7749833983487073	-0.0538056750553045	1988.9626846945278	Spearman correlation	20
B cells | Count	clostridiales_family_xiii_incertae_sedis_species_incertae_sedis_ext_m_otu_v26_23391	-0.31774253075018755	0.95	-0.6742789771552035	0.15892151943893706	1752.5975658977495	Spearman correlation	20
B cells | Count	clostridiales_species_incertae_sedis_ext_m_otu_v26_18760	-0.38952614758521636	0.95	-0.7166168940665045	0.0780140446331691	1848.0697762883376	Spearman correlation	20
B cells | Count	clostridiales_species_incertae_sedis_ext_m_otu_v26_18764	-0.41248644306697435	0.95	-0.7296684696292034	0.050766744126514975	1878.6069692790759	Spearman correlation	20
B cells | Count	clostridiales_species_incertae_sedis_ext_m_otu_v26_18814	-0.5728249550962848	0.95	-0.8147947757817573	-0.16089288689710235	2091.857190278059	Spearman correlation	20
B cells | Count	clostridiales_species_incertae_sedis_ext_m_otu_v26_18817	-0.28937396832545265	0.95	-0.6568751125414604	0.18922311635464753	1714.8673778728519	Spearman correlation	20
B cells | Count	clostridiales_species_incertae_sedis_ext_m_otu_v26_18819	-0.3987714441558067	0.95	-0.7218999949390229	0.06712588488986623	1860.366020727223	Spearman correlation	20
B cells | Count	clostridiales_species_incertae_sedis_ext_m_otu_v26_18853	-0.3456807291239239	0.95	-0.6910402813249475	0.12817533387916533	1789.7553697348187	Spearman correlation	20
B cells | Count	clostridiales_species_incertae_sedis_ext_m_otu_v26_18869	-0.5328715758188213	0.95	-0.7945159673247421	-0.10435148214793905	2038.7191958390322	Spearman correlation	20
B cells | Count	clostridiales_species_incertae_sedis_ext_m_otu_v26_18870	-0.418067776742708	0.95	-0.7328065921873594	0.04403743761610961	1886.0301430678019	Spearman correlation	20
B cells | Count	clostridiales_species_incertae_sedis_ext_m_otu_v26_18882	-0.5053369575131019	0.95	-0.7801923060594549	-0.06693319687411699	2002.0981534924256	Spearman correlation	20
B cells | Count	clostridiales_species_incertae_sedis_ext_m_otu_v26_18897	-0.5805124120675238	0.95	-0.8186298737903819	-0.17209133316812603	2102.0815080498064	Spearman correlation	20
B cells | Count	clostridiales_species_incertae_sedis_ext_m_otu_v26_18945	-0.4162127853715777	0.95	-0.7317651007606721	0.0462786270398258	1883.5630045441985	Spearman correlation	20
B cells | Count	clostridiales_species_incertae_sedis_ext_m_otu_v26_18948	-0.6436050501225499	0.95	-0.8493229644645467	-0.26816881287323735	2185.9947166629913	Spearman correlation	20
B cells | Count	clostridiales_species_incertae_sedis_ext_m_otu_v26_18953	-0.4312825372676192	0.95	-0.7401836355811168	0.027935706068658476	1903.6057745659336	Spearman correlation	20
B cells | Count	clostridiales_species_incertae_sedis_ext_m_otu_v26_18954	-0.5108066002287545	0.95	-0.7830607717266362	-0.07426931864345182	2009.3727783042432	Spearman correlation	20
B cells | Count	clostridiales_species_incertae_sedis_ext_m_otu_v26_18967	-0.570955811024908	0.95	-0.813859090681945	-0.15818600908840333	2089.3712286631276	Spearman correlation	20
B cells | Count	clostridiales_species_incertae_sedis_ext_m_otu_v26_18970	-0.5060769094858956	0.95	-0.7805810391868423	-0.0679228877137889	2003.082289616241	Spearman correlation	20
B cells | Count	clostridiales_species_incertae_sedis_ext_m_otu_v26_23334	-0.49366255512677615	0.95	-0.77403094327819	-0.05143195086738495	1986.5711983186122	Spearman correlation	20
B cells | Count	clostridiales_species_incertae_sedis_ext_m_otu_v26_23344	-0.48851822249092486	0.95	-0.7712989747930356	-0.04466829120960463	1979.7292359129299	Spearman correlation	20
B cells | Count	clostridiales_species_incertae_sedis_ext_m_otu_v26_23378	-0.46666281996207193	0.95	-0.7595750166400957	-0.016379876397750126	1950.6615505495556	Spearman correlation	20
B cells | Count	clostridiales_species_incertae_sedis_ext_m_otu_v26_27760	-0.40909969720079276	0.95	-0.7277577254647408	0.054829674619762146	1874.1025972770542	Spearman correlation	20
B cells | Count	clostridiales_species_incertae_sedis_ext_m_otu_v26_27793	-0.5217974447285124	0.95	-0.7887899331241595	-0.08915497404372105	2023.9906014889218	Spearman correlation	20
B cells | Count	clostridiales_species_incertae_sedis_ext_m_otu_v26_27807	-0.1229162913480924	0.95	-0.5462039832818957	0.3503767899615422	1493.4786674929628	Spearman correlation	20
B cells | Count	clostridiales_species_incertae_sedis_ext_m_otu_v26_33446	-0.22062113273783704	0.95	-0.6130061995536455	0.25906443071524127	1623.4261065413232	Spearman correlation	20
B cells | Count	clostridiales_species_incertae_sedis_ext_m_otu_v26_33485	-0.4366073677290809	0.95	-0.743135311919661	0.02137951828183883	1910.6877990796777	Spearman correlation	20
B cells | Count	clostridiales_species_incertae_sedis_ext_m_otu_v26_33487	-0.49504096441922496	0.95	-0.7747611972900044	-0.05325117202029952	1988.404482677569	Spearman correlation	20
B cells | Count	clostridium_species_incertae_sedis_ext_m_otu_v26_18861	-0.4587800020573072	0.95	-0.7552991851749122	-0.006350669788062985	1940.1774027362187	Spearman correlation	20
B cells | Count	clostridium_species_incertae_sedis_ext_m_otu_v26_18991	-0.28174876034486235	0.95	-0.6521293724804239	0.1972153847268305	1704.7258512586668	Spearman correlation	20
B cells | Count	clostridium_species_incertae_sedis_ext_m_otu_v26_23327	-0.4097721862817031	0.95	-0.7281375263320341	0.05402413949970282	1874.9970077546652	Spearman correlation	20
B cells | Count	clostridium_species_incertae_sedis_ext_m_otu_v26_23345	-0.2114669932390571	0.95	-0.6069768433672429	0.26799988055746377	1611.251101007946	Spearman correlation	20
B cells | Count	clostridium_species_incertae_sedis_ext_m_otu_v26_23387	-0.14681486608331684	0.95	-0.5630568229424298	0.3288431916330207	1525.2637718908115	Spearman correlation	20
B cells | Count	clostridium_species_incertae_sedis_ext_m_otu_v26_33449	-0.21610434396988673	0.95	-0.6100369263447862	0.26348360054253	1617.4187774799493	Spearman correlation	20
B cells | Count	firmicutes_bacterium_asf500_ref_m_otu_v25_08057	-0.5439787812682433	0.95	-0.8002127426920972	-0.11979705844125463	2053.4917790867635	Spearman correlation	20
B cells | Count	firmicutes_species_incertae_sedis_ext_m_otu_v26_19006	-0.4229339864781142	0.95	-0.7355317519466401	0.03813592361416739	1892.5022020158922	Spearman correlation	20
B cells | Count	firmicutes_species_incertae_sedis_ext_m_otu_v26_23322	-0.34832537054239143	0.95	-0.692607900626988	0.12521691712335742	1793.2727428213805	Spearman correlation	20
B cells | Count	firmicutes_species_incertae_sedis_ext_m_otu_v26_23325	-0.33742055595198606	0.95	-0.6861230281677315	0.1373615541947879	1778.7693394161415	Spearman correlation	20
B cells | Count	lachnoclostridium_species_incertae_sedis_ext_m_otu_v26_27798	-0.44988264915664156	0.95	-0.7504425285345687	0.00486101841445808	1928.343923378333	Spearman correlation	20
B cells | Count	lachnospiraceae_bacterium_coe1_ref_m_otu_v25_07500	-0.3736459117047357	0.95	-0.7074538869585592	0.09645940617185002	1826.9490625672986	Spearman correlation	20
B cells | Count	lachnospiraceae_species_incertae_sedis_ext_m_otu_v26_18737	-0.15480558473621336	0.95	-0.5686155475947897	0.3215311725035212	1535.8914276991636	Spearman correlation	20
B cells | Count	lachnospiraceae_species_incertae_sedis_ext_m_otu_v26_18751	-0.42567216685729536	0.95	-0.737060744710789	0.034800983988460224	1896.143981920203	Spearman correlation	20
B cells | Count	lachnospiraceae_species_incertae_sedis_ext_m_otu_v26_18767	-0.4272487304382483	0.95	-0.7379396500061639	0.03287616061948212	1898.2408114828702	Spearman correlation	20
B cells | Count	lachnospiraceae_species_incertae_sedis_ext_m_otu_v26_18784	-0.3116467507837571	0.95	-0.6705723817521494	0.16550930751566234	1744.490178542397	Spearman correlation	20
B cells | Count	lachnospiraceae_species_incertae_sedis_ext_m_otu_v26_18793	-0.2964490559426034	0.95	-0.6612525821792931	0.18175029753643837	1724.2772444036625	Spearman correlation	20
B cells | Count	lachnospiraceae_species_incertae_sedis_ext_m_otu_v26_18830	-0.4124394503843467	0.95	-0.7296419910041754	0.05082322428789734	1878.544469011181	Spearman correlation	20
B cells | Count	lachnospiraceae_species_incertae_sedis_ext_m_otu_v26_18850	-0.403164715540037	0.95	-0.7243973374914199	0.06191275359433113	1866.2090716682494	Spearman correlation	20
B cells | Count	lachnospiraceae_species_incertae_sedis_ext_m_otu_v26_18889	-0.41192322138029475	0.95	-0.7293510525719731	0.051443481135754476	1877.857884435792	Spearman correlation	20
B cells | Count	lachnospiraceae_species_incertae_sedis_ext_m_otu_v26_18894	-0.49315312023751806	0.95	-0.773760865821896	-0.050760341943277436	1985.893649915899	Spearman correlation	20
B cells | Count	lachnospiraceae_species_incertae_sedis_ext_m_otu_v26_18895	-0.3448363923465352	0.95	-0.6905391129863032	0.12911807493235197	1788.6324018208918	Spearman correlation	20
B cells | Count	lachnospiraceae_species_incertae_sedis_ext_m_otu_v26_18898	-0.4747868672349556	0.95	-0.7639553635415149	-0.026811682990697416	1961.466533422491	Spearman correlation	20
B cells | Count	lachnospiraceae_species_incertae_sedis_ext_m_otu_v26_18960	-0.39396630846042324	0.95	-0.7191588576617752	0.07279876279782983	1853.975190252363	Spearman correlation	20
B cells | Count	lachnospiraceae_species_incertae_sedis_ext_m_otu_v26_18971	-0.4291315021690276	0.95	-0.738987881703744	0.03057300768214931	1900.7448978848067	Spearman correlation	20
B cells | Count	lachnospiraceae_species_incertae_sedis_ext_m_otu_v26_18997	-0.13828082776660394	0.95	-0.5570782533459454	0.3365899087407652	1513.9135009295833	Spearman correlation	20
B cells | Count	lachnospiraceae_species_incertae_sedis_ext_m_otu_v26_23286	-0.4549439233521271	0.95	-0.7532092318691683	-0.0015027801775165837	1935.075418058329	Spearman correlation	20
B cells | Count	lachnospiraceae_species_incertae_sedis_ext_m_otu_v26_23295	-0.4291315021690276	0.95	-0.738987881703744	0.03057300768214931	1900.7448978848067	Spearman correlation	20
B cells | Count	lachnospiraceae_species_incertae_sedis_ext_m_otu_v26_23338	-0.38310495017156576	0.95	-0.7129253656503552	0.0855112020232596	1839.5295837281826	Spearman correlation	20
B cells | Count	lachnospiraceae_species_incertae_sedis_ext_m_otu_v26_23363	-0.45595549586687045	0.95	-0.7537609370178284	-0.002779101042319614	1936.4208095029378	Spearman correlation	20
B cells | Count	lachnospiraceae_species_incertae_sedis_ext_m_otu_v26_23364	-0.29008769889534203	0.95	-0.6573178354298196	0.18847176871428967	1715.816639530805	Spearman correlation	20
B cells | Count	lachnospiraceae_species_incertae_sedis_ext_m_otu_v26_27764	-0.45405031131444834	0.95	-0.7527215122593419	-3.7651996855966863e-4	1933.8869140482163	Spearman correlation	20
B cells | Count	lachnospiraceae_species_incertae_sedis_ext_m_otu_v26_27772	-0.43513154834301304	0.95	-0.74231842438334	0.023200572503814684	1908.724959296207	Spearman correlation	20
B cells | Count	mucispirillum_schaedleri_ref_m_otu_v25_04199	-0.49661752800017783	0.95	-0.7755955155806152	-0.05533551817824269	1990.5013122402368	Spearman correlation	20
B cells | Count	oscillibacter_species_incertae_sedis_ext_m_otu_v26_18744	-0.4065011079879654	0.95	-0.7262882842124817	0.05793670687032447	1870.646473623994	Spearman correlation	20
B cells | Count	oscillibacter_species_incertae_sedis_ext_m_otu_v26_18942	-0.5711789063747438	0.95	-0.8139708374537349	-0.15850876805653988	2089.6679454784094	Spearman correlation	20
B cells | Count	oscillibacter_species_incertae_sedis_ext_m_otu_v26_18975	-0.5053369575131019	0.95	-0.7801923060594549	-0.06693319687411699	2002.0981534924256	Spearman correlation	20
B cells | Count	oscillibacter_species_incertae_sedis_ext_m_otu_v26_23349	-0.4641857394745757	0.95	-0.758234110494422	-0.013218526161954361	1947.3670335011857	Spearman correlation	20
B cells | Count	oscillibacter_species_incertae_sedis_ext_m_otu_v26_23389	-0.44143780266682475	0.95	-0.7458026540224573	0.015397783963672765	1917.1122775468768	Spearman correlation	20
B cells | Count	oscillibacter_species_incertae_sedis_ext_m_otu_v26_33432	-0.5430726264819459	0.95	-0.7997497108391772	-0.11852922815126142	2052.286593220988	Spearman correlation	20
B cells | Count	oscillibacter_species_incertae_sedis_ext_m_otu_v26_33473	-0.4312825372676192	0.95	-0.7401836355811168	0.027935706068658476	1903.6057745659336	Spearman correlation	20
B cells | Count	parabacteroides_goldsteinii_ref_m_otu_v25_01679	-0.32950178841916566	0.95	-0.6813789071520187	0.14609207790985998	1768.2373785974903	Spearman correlation	20
B cells | Count	prevotella_species_incertae_sedis_ext_m_otu_v26_18740	-0.34723435037841344	0.95	-0.6919615889291203	0.1264384034289949	1791.8216860032899	Spearman correlation	20
B cells | Count	prevotella_species_incertae_sedis_ext_m_otu_v26_18789	-0.33485809409144807	0.95	-0.6845911003276872	0.14019479160876172	1775.361265141626	Spearman correlation	20
B cells | Count	ruminococcaceae_species_incertae_sedis_ext_m_otu_v26_23360	-0.4394950086514599	0.95	-0.7447310247966019	0.017807566479946593	1914.5283615064418	Spearman correlation	20
B cells | Count	ruminococcaceae_species_incertae_sedis_ext_m_otu_v26_23382	-0.3224835208766497	0.95	-0.6771494142086348	0.15376835773842554	1758.9030827659442	Spearman correlation	20
B cells | Count	ruminococcaceae_species_incertae_sedis_ext_m_otu_v26_33488	-0.5003988113484787	0.95	-0.7775926081175076	-0.06035040823522232	1995.5304190934767	Spearman correlation	20
B cells | Count	clostridia_species_incertae_sedis_ext_m_otu_v26_33428	-0.24506455291255214	0.95	-0.628884934259331	0.2347957131219117	1655.9358553736945	Spearman correlation	20
B cells | Count	clostridiales_species_incertae_sedis_ext_m_otu_v26_18759	-0.38191557431928097	0.95	-0.7122395842951653	0.08689407341198926	1837.9477138446437	Spearman correlation	20
B cells | Count	clostridiales_species_incertae_sedis_ext_m_otu_v26_18928	-0.31225967225954226	0.95	-0.670945886460805	0.16484883533983957	1745.3053641051913	Spearman correlation	20
B cells | Count	clostridiales_species_incertae_sedis_ext_m_otu_v26_23312	-0.17983403256781674	0.95	-0.5857853488747302	0.2982549140398902	1569.1792633151963	Spearman correlation	20
B cells | Count	clostridiales_species_incertae_sedis_ext_m_otu_v26_27801	-0.3309850918795292	0.95	-0.6822698079923126	0.14446233973967024	1770.210172199774	Spearman correlation	20
B cells | Count	clostridiales_species_incertae_sedis_ext_m_otu_v26_27822	-0.16592933932803708	0.95	-0.5762913454515248	0.31125675249815626	1550.6860213062891	Spearman correlation	20
B cells | Count	clostridiales_species_incertae_sedis_ext_m_otu_v26_27826	-0.3687149136251948	0.95	-0.704585649669433	0.10212195328239781	1820.3908351215093	Spearman correlation	20
B cells | Count	clostridiales_species_incertae_sedis_ext_m_otu_v26_33501	-0.16460487215410485	0.95	-0.5753811959325182	0.3124859709022787	1548.9244799649596	Spearman correlation	20
B cells | Count	clostridiales_species_incertae_sedis_ext_m_otu_v26_33502	0.02008404683735007	0.95	-0.437655745826898	0.46955626795323574	1303.2882177063243	Spearman correlation	20
B cells | Count	clostridium_species_incertae_sedis_ext_m_otu_v26_18932	-0.2297614958192848	0.95	-0.6189812248841818	0.25005974516142515	1635.5827894396489	Spearman correlation	20
B cells | Count	clostridium_species_incertae_sedis_ext_m_otu_v26_27794	-0.1365907287605677	0.95	-0.5558890724708456	0.33811649734448473	1511.665669251555	Spearman correlation	20
B cells | Count	lachnospiraceae_species_incertae_sedis_ext_m_otu_v26_18732	-0.42961871632221366	0.95	-0.73925889368833	0.029976213281283047	1901.3928927085442	Spearman correlation	20
B cells | Count	lachnospiraceae_species_incertae_sedis_ext_m_otu_v26_18736	-0.2733386588284044	0.95	-0.6468612519666767	0.20595711051734475	1693.5404162417778	Spearman correlation	20
B cells | Count	lachnospiraceae_species_incertae_sedis_ext_m_otu_v26_18811	-0.289210274457841	0.95	-0.6567735384589244	0.18939535871488114	1714.6496650289284	Spearman correlation	20
B cells | Count	lachnospiraceae_species_incertae_sedis_ext_m_otu_v26_18812	-0.23648453714294185	0.95	-0.6233474863110758	0.24338309414017456	1644.5244344001128	Spearman correlation	20
B cells | Count	lachnospiraceae_species_incertae_sedis_ext_m_otu_v26_18856	-0.4158340137619957	0.95	-0.7315522567748118	0.04673568490640099	1883.0592383034545	Spearman correlation	20
B cells | Count	lachnospiraceae_species_incertae_sedis_ext_m_otu_v26_18872	-0.15925225162299567	0.95	-0.5716925803619939	0.3174374358011541	1541.8054946585844	Spearman correlation	20
B cells | Count	lachnospiraceae_species_incertae_sedis_ext_m_otu_v26_18887	0.11666570499051798	0.95	-0.3559274710752264	0.5417389155490467	1174.834612362611	Spearman correlation	20
B cells | Count	lachnospiraceae_species_incertae_sedis_ext_m_otu_v26_18919	-0.22124932442656634	0.95	-0.6134182877803357	0.258448220831166	1624.261601487333	Spearman correlation	20
B cells | Count	lachnospiraceae_species_incertae_sedis_ext_m_otu_v26_18935	-0.2733386588284044	0.95	-0.6468612519666767	0.20595711051734475	1693.5404162417778	Spearman correlation	20
B cells | Count	lachnospiraceae_species_incertae_sedis_ext_m_otu_v26_18957	-0.16625092087564589	0.95	-0.5765121769101202	0.31095805631470064	1551.1137247646093	Spearman correlation	20
B cells | Count	lachnospiraceae_species_incertae_sedis_ext_m_otu_v26_18962	-0.29996082082516434	0.95	-0.6634161799882768	0.17802049079403978	1728.9478916974685	Spearman correlation	20
B cells | Count	lachnospiraceae_species_incertae_sedis_ext_m_otu_v26_19004	-0.05261573235355864	0.95	-0.4945597494610103	0.4109467640951984	1399.9789240302327	Spearman correlation	20
B cells | Count	lachnospiraceae_species_incertae_sedis_ext_m_otu_v26_27774	-0.27956993197591296	0.95	-0.6507679704150012	0.1994874616905886	1701.828009527964	Spearman correlation	20
B cells | Count	oscillibacter_sp_1_3_ref_m_otu_v25_07502	-0.36048467001748963	0.95	-0.6997737538582938	0.11150573271996425	1809.444611123261	Spearman correlation	20
B cells | Count	oscillibacter_species_incertae_sedis_ext_m_otu_v26_18979	-0.2889735533350555	0.95	-0.6566266264612447	0.1896443899063182	1714.3348259356237	Spearman correlation	20
B cells | Count	ruminococcaceae_species_incertae_sedis_ext_m_otu_v26_27743	-0.25584635561194546	0.95	-0.6357886169178197	0.22389739941890077	1670.2756529638875	Spearman correlation	20
B cells | Count	eggerthellaceae_species_incertae_sedis_ext_m_otu_v26_18906	0.36767678001696874	0.95	-0.1033102259782377	0.703980391822166	840.9898825774317	Spearman correlation	20
B cells | Count	lachnospiraceae_species_incertae_sedis_ext_m_otu_v26_18822	0.08534091953002639	0.95	-0.38325129885254894	0.5189949522798977	1216.4965770250649	Spearman correlation	20
B cells | Count	lactobacillus_johnsonii_ref_m_otu_v25_01040	0.6979246579334045	0.95	0.35733597433138964	0.8746789584971119	401.760204948572	Spearman correlation	20
B cells | Count	lactobacillus_reuteri_ref_m_otu_v25_04085	0.7272883505791871	0.95	0.40826908310416815	0.8879943899939714	362.7064937296812	Spearman correlation	20
B cells | Count	lactobacillus_species_incertae_sedis_ext_m_otu_v26_33429	0.6572285004669179	0.95	0.289943645663746	0.8557727464926005	455.88609437899913	Spearman correlation	20
B cells | Count	clostridia_species_incertae_sedis_ext_m_otu_v26_27819	-0.25156832316950495	0.95	-0.6330566108902219	0.2282360671187668	1664.5858698154416	Spearman correlation	20
B cells | Count	clostridiales_species_incertae_sedis_ext_m_otu_v26_18730	-0.0987629232924629	0.95	-0.5288160259848443	0.3716431886177256	1461.3546879789758	Spearman correlation	20
B cells | Count	clostridiales_species_incertae_sedis_ext_m_otu_v26_23356	-0.25145226640362284	0.95	-0.632982362921547	0.22835350392970247	1664.431514316818	Spearman correlation	20
B cells | Count	clostridiales_species_incertae_sedis_ext_m_otu_v26_27813	-0.19095778715964049	0.95	-0.5933011731651596	0.2877241106389474	1583.9738569223218	Spearman correlation	20
B cells | Count	clostridiales_species_incertae_sedis_ext_m_otu_v26_33434	-0.22012228277331683	0.95	-0.612678806208355	0.2595534878600397	1622.7626360885115	Spearman correlation	20
B cells | Count	lachnospiraceae_species_incertae_sedis_ext_m_otu_v26_18832	-0.1719194409277166	0.95	-0.580394959954185	0.30567741523221026	1558.652856433863	Spearman correlation	20
B cells | Count	lachnospiraceae_species_incertae_sedis_ext_m_otu_v26_18845	-0.0774056378983092	0.95	-0.5131342327068956	0.39004525209681773	1432.9494984047512	Spearman correlation	20
B cells | Count	lachnospiraceae_species_incertae_sedis_ext_m_otu_v26_18875	-0.19466867642254138	0.95	-0.5957929480084966	0.28418509157334837	1588.90933964198	Spearman correlation	20
B cells | Count	lachnospiraceae_species_incertae_sedis_ext_m_otu_v26_18969	0.00988163519808678	0.95	-0.4458689185190465	0.4615634387643574	1316.8574251865446	Spearman correlation	20
B cells | Count	lachnospiraceae_species_incertae_sedis_ext_m_otu_v26_23289	-0.14766350692772906	0.95	-0.5636489709929532	0.3280693282817578	1526.3924642138797	Spearman correlation	20
B cells | Count	lachnospiraceae_species_incertae_sedis_ext_m_otu_v26_23370	0.0027809386479559287	0.95	-0.451540203712175	0.4559569514527517	1326.3013515982186	Spearman correlation	20
B cells | Count	ruminococcaceae_species_incertae_sedis_ext_m_otu_v26_16287	-0.2742569750704312	0.95	-0.6474382279053424	0.20500628956052602	1694.7617768436733	Spearman correlation	20
B cells | Count	clostridia_species_incertae_sedis_ext_m_otu_v26_27808	-0.044129323909436274	0.95	-0.48810696081118926	0.4179917998291368	1388.6920007995502	Spearman correlation	20
B cells | Count	clostridiales_species_incertae_sedis_ext_m_otu_v26_18729	0.01613276323943713	0.95	-0.4408457076573579	0.4664694482727173	1308.5434248915487	Spearman correlation	20
B cells | Count	clostridiales_species_incertae_sedis_ext_m_otu_v26_23372	0.16008249020900586	0.95	-0.31667111942695286	0.5722658116642944	1117.0902880220222	Spearman correlation	20
B cells | Count	clostridium_species_incertae_sedis_ext_m_otu_v26_27738	0.18068694828169587	0.95	-0.29745156208175877	0.5863641081184535	1089.6863587853445	Spearman correlation	20
B cells | Count	clostridium_species_incertae_sedis_ext_m_otu_v26_27800	-0.010755175492958086	0.95	-0.4622506752777837	0.44516869009458343	1344.304383405634	Spearman correlation	20
B cells | Count	lachnospiraceae_species_incertae_sedis_ext_m_otu_v26_27780	0.1620588172486232	0.95	-0.31484444748310775	0.5736287314864524	1114.461773059331	Spearman correlation	20
B cells | Count	clostridiales_species_incertae_sedis_ext_m_otu_v26_18862	-0.07128583093062783	0.95	-0.5085864364011999	0.3952503170641495	1424.8101551377351	Spearman correlation	20
B cells | Count	clostridiales_species_incertae_sedis_ext_m_otu_v26_23321	0.03979414932394492	0.95	-0.4215693448234869	0.48479179795583033	1277.0737813991534	Spearman correlation	20
B cells | Count	clostridium_species_incertae_sedis_ext_m_otu_v26_27810	-0.059404859108856525	0.95	-0.49968713859735736	0.40527058836393265	1409.008462614779	Spearman correlation	20
B cells | Count	erysipelotrichaceae_species_incertae_sedis_ext_m_otu_v26_33494	-0.1563746285463996	0.95	-0.5697026282582734	0.3200886932620797	1537.9782559667117	Spearman correlation	20
B cells | Count	lachnoclostridium_species_incertae_sedis_ext_m_otu_v26_19003	0.1152234105078734	0.95	-0.3572035481402817	0.5407052036854386	1176.7528640245284	Spearman correlation	20
B cells | Count	lachnospiraceae_bacterium_28_4_ref_m_otu_v25_11106	0.01940922958280475	0.95	-0.43820135841098135	0.4690298644922446	1304.1857246548695	Spearman correlation	20
B cells | Count	lachnospiraceae_species_incertae_sedis_ext_m_otu_v26_18788	-0.03856136992771213	0.95	-0.4838467351558919	0.4225840635387546	1381.286622003857	Spearman correlation	20
B cells | Count	lachnospiraceae_species_incertae_sedis_ext_m_otu_v26_18808	-0.016972816888244723	0.95	-0.46712663392629256	0.4401684779436101	1352.5738464613657	Spearman correlation	20
B cells | Count	clostridium_species_incertae_sedis_ext_m_otu_v26_33455	0.0305510703988405	0.95	-0.4291494161809687	0.47768054514107094	1289.367076369542	Spearman correlation	20
B cells | Count	lachnospiraceae_species_incertae_sedis_ext_m_otu_v26_18802	0	0.95	-0.45375136422942275	0.45375136422942275	1330	Spearman correlation	20
B cells | Count	lachnospiraceae_species_incertae_sedis_ext_m_otu_v26_18902	0.08316680275239914	0.95	-0.385117770103209	0.5173932711320874	1219.388152339309	Spearman correlation	20
B cells | Count	lachnospiraceae_species_incertae_sedis_ext_m_otu_v26_18933	-0.1578471970606759	0.95	-0.5707215539809438	0.31873289472694305	1539.9367720906987	Spearman correlation	20
B cells | Count	lachnospiraceae_species_incertae_sedis_ext_m_otu_v26_18958	-0.26366295409111573	0.95	-0.6407559288637257	0.21592059403850533	1680.6717289411838	Spearman correlation	20
B cells | Count	lachnospiraceae_species_incertae_sedis_ext_m_otu_v26_23351	-0.20004626416902038	0.95	-0.5993902197572062	0.27903330633004003	1596.061531344797	Spearman correlation	20
B cells | Count	lachnospiraceae_species_incertae_sedis_ext_m_otu_v26_27740	-0.10002313208451019	0.95	-0.5297322624537901	0.3705456823600457	1463.0307656723987	Spearman correlation	20
B cells | Count	oscillospiraceae_species_incertae_sedis_ext_m_otu_v26_26131	-0.22979798751060548	0.95	-0.619004989431886	0.2500236280224237	1635.6313233891053	Spearman correlation	20
B cells | Count	clostridium_species_incertae_sedis_ext_m_otu_v26_27737	-0.05731348414890333	0.95	-0.4981109396075364	0.4070229480181959	1406.2269339180414	Spearman correlation	20
B cells | Count	lachnospiraceae_species_incertae_sedis_ext_m_otu_v26_18762	0.018670098577069194	0.95	-0.43879858414643635	0.4684529251105285	1305.168768892498	Spearman correlation	20
B cells | Count	lachnospiraceae_species_incertae_sedis_ext_m_otu_v26_18782	-0.132335656246396	0.95	-0.5528875159023617	0.3419488779514407	1506.0064228077065	Spearman correlation	20
B cells | Count	lachnospiraceae_species_incertae_sedis_ext_m_otu_v26_27825	0.21892447996495945	0.95	-0.2607267731052726	0.6118921422448078	1038.830441646604	Spearman correlation	20
B cells | Count	clostridium_species_incertae_sedis_ext_m_otu_v26_23369	0.4474153005070564	0.95	-0.007950044393668938	0.7490899429978551	734.9376503256149	Spearman correlation	20
B cells | Count	faecalibaculum_rodentium_ref_m_otu_v25_05241	0.4170050053592621	0.95	-0.045322040905395176	0.7322100758246007	775.3833428721814	Spearman correlation	20
B cells | Count	clostridium_cocleatum_ref_m_otu_v25_11811	0.3705398374899088	0.95	-0.10002983940276904	0.7056484426258657	837.1820161384212	Spearman correlation	20
B cells | Count	lachnospiraceae_species_incertae_sedis_ext_m_otu_v26_18821	0.10474533309971987	0.95	-0.36642143275964195	0.5331566480645911	1190.6887069773725	Spearman correlation	20
B cells | Count	roseburia_species_incertae_sedis_ext_m_otu_v26_23385	0.2373067646255726	0.95	-0.24256340721943812	0.6238798292796607	1014.3820030479884	Spearman correlation	20
B cells | Count	lachnospiraceae_species_incertae_sedis_ext_m_otu_v26_33489	0.1548112757966184	0.95	-0.3215259444958319	0.5686194931457493	1124.1010031904973	Spearman correlation	20
B cells | Count	clostridium_species_incertae_sedis_ext_m_otu_v26_33441	-0.11368953066314166	0.95	-0.5396044395769591	0.35855872341818	1481.2070757819783	Spearman correlation	20
B cells | Count	lachnospiraceae_species_incertae_sedis_ext_m_otu_v26_23341	-0.07905308158469423	0.95	-0.5143543278968556	0.3886389335992244	1435.1405985076433	Spearman correlation	20
B cells | Count	clostridium_species_incertae_sedis_ext_m_otu_v26_18883	-0.036283892764832446	0.95	-0.48209805922468585	0.42445565238110017	1378.2575773772269	Spearman correlation	20
B cells | Count	lachnospiraceae_species_incertae_sedis_ext_m_otu_v26_18733	-0.2376893783943737	0.95	-0.6241274264978782	0.24218174193388936	1646.126873264517	Spearman correlation	20
cDC | Count	akkermansia_muciniphila_ref_m_otu_v25_03591	-0.23924698645666204	0.95	-0.625134586139174	0.2406264606513493	1648.1984919873603	Spearman correlation	20
cDC | Count	anaerotruncus_sp_g3_2012_ref_m_otu_v25_07507	-0.16701428485762615	0.95	-0.5770361424184416	0.3102486394837315	1552.128998860643	Spearman correlation	20
cDC | Count	azospirillum_species_incertae_sedis_ext_m_otu_v26_18867	0.378375259428707	0.95	-0.09099968514866409	0.7101945377870327	826.7609049598196	Spearman correlation	20
cDC | Count	bacteria_species_incertae_sedis_ext_m_otu_v26_23316	0.08342815943867786	0.95	-0.38489359874997825	0.5175859747387103	1219.0405479465585	Spearman correlation	20
cDC | Count	bacteroidales_bacterium_m1_ref_m_otu_v25_10008	-0.07067669172932331	0.95	-0.5081324291934531	0.3957667725127052	1424	Spearman correlation	20
cDC | Count	bacteroidales_bacterium_m10_ref_m_otu_v25_10015	0.14545871960533488	0.95	-0.3300785174520105	0.5621096694585054	1136.5399029249047	Spearman correlation	20
cDC | Count	bacteroidales_bacterium_m11_ref_m_otu_v25_10016	-0.3545556290380038	0.95	-0.696288094704142	0.11821401832479701	1801.5589866205453	Spearman correlation	20
cDC | Count	bacteroidales_bacterium_m6_ref_m_otu_v25_10012	0.0707832128021721	0.95	-0.39567648046542914	0.5082118396483858	1235.858326973111	Spearman correlation	20
cDC | Count	bacteroidales_species_incertae_sedis_ext_m_otu_v26_18918	-0.2816268254043869	0.95	-0.652053246657779	0.19734267425020266	1704.5636777878344	Spearman correlation	20
cDC | Count	bacteroidales_species_incertae_sedis_ext_m_otu_v26_18943	-0.11278195488721804	0.95	-0.5389524460722712	0.35935962594223453	1480	Spearman correlation	20
cDC | Count	bacteroidales_species_incertae_sedis_meta_m_otu_v25_12701	0.0699511143864803	0.95	-0.3963815646410214	0.5075913201825566	1236.9650178659813	Spearman correlation	20
cDC | Count	bifidobacterium_pseudolongum_ref_m_otu_v25_03808	0.05283783431116265	0.95	-0.41076163853923936	0.4947279768567662	1259.7256803661537	Spearman correlation	20
cDC | Count	blautia_species_incertae_sedis_ext_m_otu_v26_18824	-0.1411580333294891	0.95	-0.5590987585504289	0.3339853069668	1517.7401843282205	Spearman correlation	20
cDC | Count	candidatus_arthromitus_sp_ref_m_otu_v25_00944	0.12045796552113056	0.95	-0.35256382006430786	0.5444507585964238	1169.7909058568964	Spearman correlation	20
cDC | Count	clostridia_species_incertae_sedis_ext_m_otu_v26_23357	-0.07121416480677854	0.95	-0.5085330344037367	0.3953110941213829	1424.7148391930157	Spearman correlation	20
cDC | Count	clostridiales_species_incertae_sedis_ext_m_otu_v26_18757	0.019049312395095178	0.95	-0.43849222581398173	0.46874897385963005	1304.6644145145233	Spearman correlation	20
cDC | Count	clostridiales_species_incertae_sedis_ext_m_otu_v26_18798	0.008822377083093068	0.95	-0.44671727037262915	0.4607293653491014	1318.2662384794862	Spearman correlation	20
cDC | Count	clostridiales_species_incertae_sedis_ext_m_otu_v26_18823	-0.23940080935044702	0.95	-0.6252339793652826	0.24047273373012443	1648.4030764360944	Spearman correlation	20
cDC | Count	clostridiales_species_incertae_sedis_ext_m_otu_v26_18879	0.21969415318851837	0.95	-0.2599730168304407	0.6123977189090897	1037.8067762592707	Spearman correlation	20
cDC | Count	clostridiales_species_incertae_sedis_ext_m_otu_v26_18884	0.2538623520241049	0.95	-0.22591189067151252	0.6345227895739604	992.3630718079404	Spearman correlation	20
cDC | Count	clostridiales_species_incertae_sedis_ext_m_otu_v26_18927	0.00921872185110693	0.95	-0.4463999367135452	0.4610415457830464	1317.7390999380277	Spearman correlation	20
cDC | Count	clostridiales_species_incertae_sedis_ext_m_otu_v26_18988	-0.017866644426629774	0.95	-0.4678253419271999	0.4394473255475387	1353.7626370874175	Spearman correlation	20
cDC | Count	clostridiales_species_incertae_sedis_ext_m_otu_v26_19011	0.023304318817343184	0.95	-0.43504739600306047	0.4720639063108751	1299.0052559729336	Spearman correlation	20
cDC | Count	clostridiales_species_incertae_sedis_ext_m_otu_v26_23340	-0.06760396024145082	0.95	-0.5058385306766529	0.3983674815230858	1419.9132671211298	Spearman correlation	20
cDC | Count	clostridiales_species_incertae_sedis_ext_m_otu_v26_27766	0.04738544826193114	0.95	-0.41529526747019574	0.49058856387599986	1266.9773538116317	Spearman correlation	20
cDC | Count	clostridiales_species_incertae_sedis_ext_m_otu_v26_27804	-0.21756577417150652	0.95	-0.6109988621874467	0.2620559548784972	1619.3624796481035	Spearman correlation	20
cDC | Count	clostridiales_species_incertae_sedis_ext_m_otu_v26_27811	-0.016763394907683755	0.95	-0.46696284672521104	0.44033735725619255	1352.2953152272194	Spearman correlation	20
cDC | Count	clostridiales_species_incertae_sedis_ext_m_otu_v26_33426	-0.07224338833376387	0.95	-0.5092996374561469	0.3944378603828294	1426.0837064839059	Spearman correlation	20
cDC | Count	clostridiales_species_incertae_sedis_ext_m_otu_v26_33452	0.2454721582093482	0.95	-0.23438588569249047	0.6291470329460442	1003.5220295815669	Spearman correlation	20
cDC | Count	clostridiales_species_incertae_sedis_ext_m_otu_v26_33467	-0.05660417660646578	0.95	-0.49757569602023066	0.40761650045677217	1405.2835548865994	Spearman correlation	20
cDC | Count	clostridium_sp_asf502_ref_m_otu_v25_03467	0.12773453788554642	0.95	-0.3460752512931961	0.5496295281087307	1160.113064612223	Spearman correlation	20
cDC | Count	clostridium_species_incertae_sedis_ext_m_otu_v26_18731	0.1654925459397646	0.95	-0.31166231052204574	0.5759913015100481	1109.8949139001131	Spearman correlation	20
cDC | Count	clostridium_species_incertae_sedis_ext_m_otu_v26_18763	-0.03636467990133372	0.95	-0.482160149439795	0.4243893302821678	1378.3650242687738	Spearman correlation	20
cDC | Count	clostridium_species_incertae_sedis_ext_m_otu_v26_18841	-0.09545728474100103	0.95	-0.5264078846168284	0.37451580977578103	1456.9581887055317	Spearman correlation	20
cDC | Count	clostridium_species_incertae_sedis_ext_m_otu_v26_18914	-0.05909260483966731	0.95	-0.49945198807377156	0.40553244273834366	1408.5931644367577	Spearman correlation	20
cDC | Count	clostridium_species_incertae_sedis_ext_m_otu_v26_18974	0.04905695305893701	0.95	-0.41390785912747746	0.49185968816920733	1264.7542524316138	Spearman correlation	20
cDC | Count	clostridium_species_incertae_sedis_ext_m_otu_v26_18994	0.19811284890898984	0.95	-0.28088871892779527	0.5980987397063053	1066.5099109510436	Spearman correlation	20
cDC | Count	clostridium_species_incertae_sedis_ext_m_otu_v26_19010	-0.04876623973144365	0.95	-0.4916387457823007	0.41414931611929373	1394.8590988428202	Spearman correlation	20
cDC | Count	clostridium_species_incertae_sedis_ext_m_otu_v26_23329	0.1623860488381534	0.95	-0.31454165384707866	0.5738541781023101	1114.026555045256	Spearman correlation	20
cDC | Count	clostridium_species_incertae_sedis_ext_m_otu_v26_23350	0.08636611476566759	0.95	-0.38236984273136293	0.5197491629371112	1215.1330673616621	Spearman correlation	20
cDC | Count	clostridium_species_incertae_sedis_ext_m_otu_v26_27791	-0.06279942248650547	0.95	-0.502239314900113	0.40241900142170955	1413.5232319070521	Spearman correlation	20
cDC | Count	clostridium_species_incertae_sedis_ext_m_otu_v26_33448	0.116603295337424	0.95	-0.35598272482390847	0.541694212309996	1174.917617201226	Spearman correlation	20
cDC | Count	desulfovibrio_species_incertae_sedis_ext_m_otu_v26_18866	0.006037778838023016	0.95	-0.4489435337162399	0.4585329231681051	1321.9697541454293	Spearman correlation	20
cDC | Count	dorea_sp_5_2_ref_m_otu_v25_07503	-0.1446051372289205	0.95	-0.5615129535058551	0.3308552188309117	1522.3248325144643	Spearman correlation	20
cDC | Count	dorea_species_incertae_sedis_ext_m_otu_v26_23355	0.13410013166301463	0.95	-0.34036159495162827	0.5541335145836085	1151.6468248881906	Spearman correlation	20
cDC | Count	eggerthellaceae_species_incertae_sedis_ext_m_otu_v26_18907	0.46719769285659607	0.95	0.01706368671329264	0.7598642303344794	708.6270685007272	Spearman correlation	20
cDC | Count	eggerthellaceae_species_incertae_sedis_ext_m_otu_v26_27735	-0.15210891054326434	0.95	-0.5667438279186965	0.32400516917812594	1532.3048510225415	Spearman correlation	20
cDC | Count	enterorhabdus_caecimuris_ref_m_otu_v25_02234	0.27905175382867137	0.95	-0.20002705947229207	0.650443844343042	958.861167407867	Spearman correlation	20
cDC | Count	enterorhabdus_mucosicola_ref_m_otu_v25_02233	0.14596309597585974	0.95	-0.3296192667209446	0.5624620613357227	1135.8690823521065	Spearman correlation	20
cDC | Count	erysipelotrichaceae_species_incertae_sedis_ext_m_otu_v26_19009	0.08671099695241201	0.95	-0.3820731234017468	0.5200027324300935	1214.674374053292	Spearman correlation	20
cDC | Count	firmicutes_species_incertae_sedis_ext_m_otu_v26_33447	0.17644754166186138	0.95	-0.30143794285964	0.5834832999652654	1095.3247695897244	Spearman correlation	20
cDC | Count	firmicutes_species_incertae_sedis_ext_m_otu_v26_33498	0.09829445195869112	0.95	-0.3720508417793678	0.5284751675235146	1199.2683788949407	Spearman correlation	20
cDC | Count	hungateiclostridiaceae_bacterium_kb18_ref_m_otu_v25_10098	0.10641585202015567	0.95	-0.36495799744034385	0.5343647016352359	1188.466916813193	Spearman correlation	20
cDC | Count	lachnoclostridium_species_incertae_sedis_ext_m_otu_v26_18770	-0.03765064510753835	0.95	-0.4831478954327734	0.4233329526545943	1380.0753579930258	Spearman correlation	20
cDC | Count	lachnoclostridium_species_incertae_sedis_ext_m_otu_v26_18786	0.019973897344065017	0.95	-0.4377448284467869	0.46947036565719064	1303.4347165323934	Spearman correlation	20
cDC | Count	lachnoclostridium_species_incertae_sedis_ext_m_otu_v26_18936	0.16593699331992476	0.95	-0.31124964429805996	0.5762966021775805	1109.3037988845	Spearman correlation	20
cDC | Count	lachnoclostridium_species_incertae_sedis_ext_m_otu_v26_18998	-0.05684878474849274	0.95	-0.49776031530586773	0.40741185532626373	1405.608883715495	Spearman correlation	20
cDC | Count	lachnoclostridium_species_incertae_sedis_ext_m_otu_v26_27803	-0.178228622454734	0.95	-0.5846948485891668	0.29976519709085037	1567.0440678647963	Spearman correlation	20
cDC | Count	lachnoclostridium_species_incertae_sedis_ext_m_otu_v26_33464	-0.2238720284953183	0.95	-0.6151364547637347	0.2558713168248286	1627.749797898773	Spearman correlation	20
cDC | Count	lachnospiraceae_bacterium_a2_ref_m_otu_v25_11108	0.2919261919517195	0.95	-0.18653379458774197	0.6584570756955961	941.738164704213	Spearman correlation	20
cDC | Count	lachnospiraceae_bacterium_a4_ref_m_otu_v25_11109	0.2718837195356705	0.95	-0.2074616982996751	0.6459462407291794	968.3946530175582	Spearman correlation	20
cDC | Count	lachnospiraceae_species_incertae_sedis_ext_m_otu_v26_18739	0.10151806472455664	0.95	-0.3692420506921928	0.5308178562632563	1194.9809739163397	Spearman correlation	20
cDC | Count	lachnospiraceae_species_incertae_sedis_ext_m_otu_v26_18758	-0.10264224024639128	0.95	-0.5316332857663253	0.36826050978706953	1466.5141795277004	Spearman correlation	20
cDC | Count	lachnospiraceae_species_incertae_sedis_ext_m_otu_v26_18766	-0.21283608342864768	0.95	-0.6078814968284508	0.26666872290474014	1613.0719909601014	Spearman correlation	20
cDC | Count	lachnospiraceae_species_incertae_sedis_ext_m_otu_v26_18771	-0.08450495030181353	0.95	-0.5183794503006751	0.38396942849634086	1442.3915839014119	Spearman correlation	20
cDC | Count	lachnospiraceae_species_incertae_sedis_ext_m_otu_v26_18773	0.009143669949645683	0.95	-0.44646003585711186	0.46098243983434267	1317.8389189669713	Spearman correlation	20
cDC | Count	lachnospiraceae_species_incertae_sedis_ext_m_otu_v26_18787	0.16075586156236282	0.95	-0.31604913526123773	0.5727304396585874	1116.1947041220576	Spearman correlation	20
cDC | Count	lachnospiraceae_species_incertae_sedis_ext_m_otu_v26_18803	0.09166365401488319	0.95	-0.3778014187696077	0.5236356963246763	1208.0873401602055	Spearman correlation	20
cDC | Count	lachnospiraceae_species_incertae_sedis_ext_m_otu_v26_18829	-0.016900990060362706	0.95	-0.4670704622380744	0.44022640323142503	1352.4783167802823	Spearman correlation	20
cDC | Count	lachnospiraceae_species_incertae_sedis_ext_m_otu_v26_18836	0.02224750918364743	0.95	-0.4359042375516621	0.4712417643118418	1300.410812785749	Spearman correlation	20
cDC | Count	lachnospiraceae_species_incertae_sedis_ext_m_otu_v26_18852	0.07314935959716547	0.95	-0.3936685005826296	0.509973864242796	1232.71135173577	Spearman correlation	20
cDC | Count	lachnospiraceae_species_incertae_sedis_ext_m_otu_v26_18854	0.12879157465055693	0.95	-0.3451288990362437	0.5503791382987946	1158.7072057147593	Spearman correlation	20
cDC | Count	lachnospiraceae_species_incertae_sedis_ext_m_otu_v26_18886	0.14681486608331684	0.95	-0.3288431916330207	0.5630568229424298	1134.7362281091885	Spearman correlation	20
cDC | Count	lachnospiraceae_species_incertae_sedis_ext_m_otu_v26_18920	0.1464514595793449	0.95	-0.32917438156036694	0.5628031214764707	1135.2195587594713	Spearman correlation	20
cDC | Count	lachnospiraceae_species_incertae_sedis_ext_m_otu_v26_18934	-0.03181909491366701	0.95	-0.47865959218614285	0.42811335179068394	1372.319396235177	Spearman correlation	20
cDC | Count	lachnospiraceae_species_incertae_sedis_ext_m_otu_v26_18956	-0.19735087641318602	0.95	-0.5975891870326471	0.28161896774443296	1592.4766656295371	Spearman correlation	20
cDC | Count	lachnospiraceae_species_incertae_sedis_ext_m_otu_v26_18959	-0.03333428990955591	0.95	-0.47982802517014744	0.426873744399292	1374.3346055797092	Spearman correlation	20
cDC | Count	lachnospiraceae_species_incertae_sedis_ext_m_otu_v26_18965	0.04114651477340558	0.95	-0.42045486249842656	0.4858273429741939	1275.2751353513706	Spearman correlation	20
cDC | Count	lachnospiraceae_species_incertae_sedis_ext_m_otu_v26_18984	0	0.95	-0.45375136422942275	0.45375136422942275	1330	Spearman correlation	20
cDC | Count	lachnospiraceae_species_incertae_sedis_ext_m_otu_v26_19000	-0.12693117601205245	0.95	-0.5490593597463387	0.3467938472228319	1498.8184640960296	Spearman correlation	20
cDC | Count	lachnospiraceae_species_incertae_sedis_ext_m_otu_v26_19001	0.05358528718745427	0.95	-0.4101383436209252	0.4952938793221727	1258.7315680406857	Spearman correlation	20
cDC | Count	lachnospiraceae_species_incertae_sedis_ext_m_otu_v26_23287	-0.040990653104776585	0.95	-0.48570805883604995	0.4205833789207849	1384.517568629353	Spearman correlation	20
cDC | Count	lachnospiraceae_species_incertae_sedis_ext_m_otu_v26_23302	0.006991295645202954	0.95	-0.448181840289638	0.45928566340081617	1320.7015767918801	Spearman correlation	20
cDC | Count	lachnospiraceae_species_incertae_sedis_ext_m_otu_v26_23304	0.3088271820120822	0.95	-0.1685421162405593	0.6688518337019793	919.2598479239306	Spearman correlation	20
cDC | Count	lachnospiraceae_species_incertae_sedis_ext_m_otu_v26_23339	0.11679942321414902	0.95	-0.3558090738870542	0.5418346881134614	1174.6567671251817	Spearman correlation	20
cDC | Count	lachnospiraceae_species_incertae_sedis_ext_m_otu_v26_27733	0.2187949516607081	0.95	-0.26085356528520687	0.6118070271696133	1039.0027142912584	Spearman correlation	20
cDC | Count	lachnospiraceae_species_incertae_sedis_ext_m_otu_v26_27753	0.3087831979082574	0.95	-0.16858935531032435	0.668824963277405	919.3183467820177	Spearman correlation	20
cDC | Count	lachnospiraceae_species_incertae_sedis_ext_m_otu_v26_27779	0.1112706044788195	0.95	-0.36069179585090183	0.5378655723925432	1182.01009604317	Spearman correlation	20
cDC | Count	lachnospiraceae_species_incertae_sedis_ext_m_otu_v26_27795	0.08143204301811122	0.95	-0.38660431212011037	0.5161130802288066	1221.695382785912	Spearman correlation	20
cDC | Count	lachnospiraceae_species_incertae_sedis_ext_m_otu_v26_27796	0.10925721479518438	0.95	-0.36246349857495946	0.5364154554642689	1184.6879043224048	Spearman correlation	20
cDC | Count	lachnospiraceae_species_incertae_sedis_ext_m_otu_v26_27814	-0.21131157025864677	0.95	-0.6068740797282012	0.26815088170817974	1611.044388444	Spearman correlation	20
cDC | Count	lachnospiraceae_species_incertae_sedis_ext_m_otu_v26_33439	0.1196583590621253	0.95	-0.3532740716404509	0.5438796970056631	1170.8543824473734	Spearman correlation	20
cDC | Count	lachnospiraceae_species_incertae_sedis_ext_m_otu_v26_33451	-0.086864864521634	0.95	-0.5201158366383215	0.3819407122772591	1445.5302698137732	Spearman correlation	20
cDC | Count	lactobacillus_animalis_murinus_ref_m_otu_v25_03470	0.13662204388790702	0.95	-0.33808823452885256	0.5559111219149195	1148.2926816290837	Spearman correlation	20
cDC | Count	lactobacillus_taiwanensis_ref_m_otu_v25_01041	0.24472260102012175	0.95	-0.23513939768261616	0.6286649847673049	1004.5189406432381	Spearman correlation	20
cDC | Count	muribaculaceae_species_incertae_sedis_ext_m_otu_v26_18165	-0.17886919807643184	0.95	-0.5851301459351093	0.29916286530086733	1567.8960334416543	Spearman correlation	20
cDC | Count	muribaculaceae_species_incertae_sedis_ext_m_otu_v26_18726	-0.03609022556390977	0.95	-0.48194919503591355	0.42461462309869663	1378	Spearman correlation	20
cDC | Count	muribaculaceae_species_incertae_sedis_ext_m_otu_v26_18727	-0.1849624060150376	0.95	-0.5892590582274724	0.2934143259335539	1576	Spearman correlation	20
cDC | Count	muribaculaceae_species_incertae_sedis_ext_m_otu_v26_18738	0.048120300751879695	0.95	-0.4146855788276453	0.4911476274007369	1266	Spearman correlation	20
cDC | Count	muribaculaceae_species_incertae_sedis_ext_m_otu_v26_18747	0.2309138937274135	0.95	-0.24891853040195136	0.6197313590205563	1022.8845213425399	Spearman correlation	20
cDC | Count	muribaculaceae_species_incertae_sedis_ext_m_otu_v26_18755	0.09811390611787402	0.95	-0.37220790026503736	0.5283437658264384	1199.5085048632277	Spearman correlation	20
cDC | Count	muribaculaceae_species_incertae_sedis_ext_m_otu_v26_18776	0.2760436449444975	0.95	-0.2031537830455813	0.6485595639402736	962.8619522238183	Spearman correlation	20
cDC | Count	muribaculaceae_species_incertae_sedis_ext_m_otu_v26_18780	0.11879699248120301	0.95	-0.3540385722389213	0.5432640877549888	1172	Spearman correlation	20
cDC | Count	muribaculaceae_species_incertae_sedis_ext_m_otu_v26_18783	-0.009022556390977442	0.95	-0.4608870502941448	0.44655701102302803	1341.9999999999998	Spearman correlation	20
cDC | Count	muribaculaceae_species_incertae_sedis_ext_m_otu_v26_18843	-0.001509444709505754	0.95	-0.45494920849541376	0.45255187800157937	1332.0075614636426	Spearman correlation	20
cDC | Count	muribaculaceae_species_incertae_sedis_ext_m_otu_v26_18878	0.17361926152918053	0.95	-0.30408816095819396	0.581555682590536	1099.0863821661899	Spearman correlation	20
cDC | Count	muribaculaceae_species_incertae_sedis_ext_m_otu_v26_18981	0.12452109039157042	0.95	-0.34894630340295685	0.5473464939452635	1164.3869497792114	Spearman correlation	20
cDC | Count	muribaculaceae_species_incertae_sedis_ext_m_otu_v26_18996	0.04216872252044295	0.95	-0.4196115372743848	0.48660924923419757	1273.915599047811	Spearman correlation	20
cDC | Count	muribaculaceae_species_incertae_sedis_ext_m_otu_v26_23390	-0.3314580356746561	0.95	-0.6825536480321763	0.1439421630734514	1770.8391874472927	Spearman correlation	20
cDC | Count	muribaculaceae_species_incertae_sedis_ext_m_otu_v26_33437	0.29710419551247014	0.95	-0.1810555234762069	0.6616566746019186	934.8514199684147	Spearman correlation	20
cDC | Count	muribaculum_intestinale_ref_m_otu_v25_10099	0.09774436090225563	0.95	-0.3725292870787157	0.5280747456483004	1200	Spearman correlation	20
cDC | Count	olsenella_species_incertae_sedis_ext_m_otu_v26_15401	-0.0015765635809529455	0.95	-0.4550024336859734	0.4524985035416841	1332.0968295626676	Spearman correlation	20
cDC | Count	oscillibacter_species_incertae_sedis_ext_m_otu_v26_18816	0.04609360925553466	0.95	-0.41636606712381735	0.4896048690046145	1268.6954996901388	Spearman correlation	20
cDC | Count	oscillibacter_species_incertae_sedis_ext_m_otu_v26_18818	0.1184914096962017	0.95	-0.3543096385843961	0.5430455813474404	1172.4064251040516	Spearman correlation	20
cDC | Count	oscillibacter_species_incertae_sedis_ext_m_otu_v26_18825	0.09677050696708349	0.95	-0.3733756903133592	0.5273653890405581	1201.295225733779	Spearman correlation	20
cDC | Count	oscillibacter_species_incertae_sedis_ext_m_otu_v26_18880	0.05049269077091023	0.95	-0.41271442622493026	0.49295001445627834	1262.8447212746894	Spearman correlation	20
cDC | Count	oscillibacter_species_incertae_sedis_ext_m_otu_v26_18885	0.06400568964751979	0.95	-0.40140350367291294	0.5031443976779855	1244.8724327687985	Spearman correlation	20
cDC | Count	oscillibacter_species_incertae_sedis_ext_m_otu_v26_27820	0.06760396024145082	0.95	-0.3983674815230858	0.5058385306766529	1240.0867328788704	Spearman correlation	20
cDC | Count	parasutterella_excrementihominis_ref_m_otu_v25_03674	-0.02857142857142857	0.95	-0.47614983177949266	0.4307645065872971	1368	Spearman correlation	20
cDC | Count	ruminococcaceae_species_incertae_sedis_ext_m_otu_v26_18745	0.05360316175240015	0.95	-0.41012343286031333	0.49530740770823006	1258.7077948693077	Spearman correlation	20
cDC | Count	ruminococcaceae_species_incertae_sedis_ext_m_otu_v26_18873	0.12174880374668434	0.95	-0.35141607998834845	0.5453718185894018	1168.07409101691	Spearman correlation	20
cDC | Count	ruminococcaceae_species_incertae_sedis_ext_m_otu_v26_18940	0.08622597962416978	0.95	-0.3824903803619973	0.5196461088394437	1215.3194470998542	Spearman correlation	20
cDC | Count	ruminococcaceae_species_incertae_sedis_ext_m_otu_v26_18990	-0.011429587437057106	0.95	-0.46278088167288955	0.44462770092529946	1345.201351291286	Spearman correlation	20
cDC | Count	ruminococcaceae_species_incertae_sedis_ext_m_otu_v26_18992	-0.005333807470626649	0.95	-0.4579767660646596	0.44950545994922975	1337.0939639359333	Spearman correlation	20
cDC | Count	ruminococcaceae_species_incertae_sedis_ext_m_otu_v26_27750	-0.05340353894021615	0.95	-0.4951563107768892	0.41028994188631707	1401.0267067904872	Spearman correlation	20
cDC | Count	ruminococcaceae_species_incertae_sedis_ext_m_otu_v26_27777	-0.0859597204638583	0.95	-0.5194502695439215	0.3827193599707296	1444.3264282169314	Spearman correlation	20
cDC | Count	ruminococcaceae_species_incertae_sedis_ext_m_otu_v26_27824	0.03352503291575366	0.95	-0.4267175715669568	0.47997500327385734	1285.4117062220475	Spearman correlation	20
cDC | Count	ruminococcaceae_species_incertae_sedis_ext_m_otu_v26_33503	0.011035945066670619	0.95	-0.44494350720348474	0.4624714487710944	1315.322193061328	Spearman correlation	20
cDC | Count	ruminococcus_species_incertae_sedis_ext_m_otu_v26_18826	-0.057483986416113186	0.95	-0.4982395505884782	0.4068802123022782	1406.4537019334305	Spearman correlation	20
cDC | Count	sutterellaceae_species_incertae_sedis_ext_m_otu_v26_17688	-0.2112924906105782	0.95	-0.6068614636032942	0.2681694169112224	1611.019012512069	Spearman correlation	20
cDC | Count	sutterellaceae_species_incertae_sedis_ext_m_otu_v26_17689	0.027431009848937052	0.95	-0.4316935831706538	0.47526679569317	1293.5167569009136	Spearman correlation	20
cDC | Count	unassigned	-0.08421052631578947	0.95	-0.5181625666293644	0.3842222151158276	1442	Spearman correlation	20
cDC | Count	lachnospiraceae_species_incertae_sedis_ext_m_otu_v26_18881	-0.013636754963000146	0.95	-0.4645138486312072	0.44285486059033236	1348.13688410079	Spearman correlation	20
cDC | Count	alistipes_species_incertae_sedis_ext_m_otu_v26_17309	0.019973897344065017	0.95	-0.4377448284467869	0.46947036565719064	1303.4347165323934	Spearman correlation	20
cDC | Count	alistipes_species_incertae_sedis_ext_m_otu_v26_18761	0.13904910227681433	0.95	-0.33589513553396766	0.5576182564489399	1145.064693971837	Spearman correlation	20
cDC | Count	alistipes_species_incertae_sedis_ext_m_otu_v26_18779	0.12195926847742933	0.95	-0.3512288117503209	0.5455218958876881	1167.794172925019	Spearman correlation	20
cDC | Count	alistipes_species_incertae_sedis_ext_m_otu_v26_18785	-0.0752862284507066	0.95	-0.511562005916262	0.3918512562244996	1430.1306838394396	Spearman correlation	20
cDC | Count	bacteroides_caecimuris_ref_m_otu_v25_03476	-0.009321727526937273	0.95	-0.4611226597621993	0.44631744639601	1342.3978976108267	Spearman correlation	20
cDC | Count	bacteroides_faecis_thetaiotaomicron_ref_m_otu_v25_01657	-0.08394848479859347	0.95	-0.5179694901394566	0.3844471397298439	1441.6514847821293	Spearman correlation	20
cDC | Count	candidatus_melainabacteria_species_incertae_sedis_ext_m_otu_v26_18847	0.027656165553320792	0.95	-0.43151023041726055	0.4754412072100261	1293.2172998140834	Spearman correlation	20
cDC | Count	clostridia_species_incertae_sedis_ext_m_otu_v26_18828	0.06560657050704433	0.95	-0.40005403050840643	0.50434408007389	1242.743261225631	Spearman correlation	20
cDC | Count	clostridia_species_incertae_sedis_ext_m_otu_v26_18950	0.023044682101574676	0.95	-0.43525798156116735	0.471861994983631	1299.3505728049058	Spearman correlation	20
cDC | Count	clostridiales_family_xiii_incertae_sedis_species_incertae_sedis_ext_m_otu_v26_23391	-0.07010146961395025	0.95	-0.5077034779694616	0.39625420083656765	1423.2349545865536	Spearman correlation	20
cDC | Count	clostridiales_species_incertae_sedis_ext_m_otu_v26_18760	-0.13238797172830885	0.95	-0.5529244859802873	0.34190185500156417	1506.076002398651	Spearman correlation	20
cDC | Count	clostridiales_species_incertae_sedis_ext_m_otu_v26_18764	-0.03806372073499387	0.95	-0.4834649371221009	0.42299335857154535	1380.6247485775418	Spearman correlation	20
cDC | Count	clostridiales_species_incertae_sedis_ext_m_otu_v26_18814	-0.00987629232924629	0.95	-0.4615592337238555	0.44587319963802274	1343.1354687978976	Spearman correlation	20
cDC | Count	clostridiales_species_incertae_sedis_ext_m_otu_v26_18817	0.27878711582574095	0.95	-0.20030252460344808	0.6502782581958098	959.2131359517647	Spearman correlation	20
cDC | Count	clostridiales_species_incertae_sedis_ext_m_otu_v26_18819	-0.02999608208251643	0.95	-0.4772516866343561	0.42960250003054967	1369.894789169747	Spearman correlation	20
cDC | Count	clostridiales_species_incertae_sedis_ext_m_otu_v26_18853	-0.01942026568111932	0.95	-0.4690384759715452	0.4381924380635093	1355.8289533558886	Spearman correlation	20
cDC | Count	clostridiales_species_incertae_sedis_ext_m_otu_v26_18869	-0.1658606891621497	0.95	-0.5762441953184778	0.31132050496256386	1550.594716585659	Spearman correlation	20
cDC | Count	clostridiales_species_incertae_sedis_ext_m_otu_v26_18870	0.18446893031440995	0.95	-0.29388117867383096	0.5889254505983508	1084.6563226818348	Spearman correlation	20
cDC | Count	clostridiales_species_incertae_sedis_ext_m_otu_v26_18882	-0.16789696959718695	0.95	-0.5776415880324896	0.30942767111835734	1553.3029695642588	Spearman correlation	20
cDC | Count	clostridiales_species_incertae_sedis_ext_m_otu_v26_18897	-0.09351719708078651	0.95	-0.5249913131529985	0.37619756760838574	1454.3778721174458	Spearman correlation	20
cDC | Count	clostridiales_species_incertae_sedis_ext_m_otu_v26_18945	-0.11193601424765914	0.95	-0.5383442704799588	0.3601055119536353	1478.8748989493868	Spearman correlation	20
cDC | Count	clostridiales_species_incertae_sedis_ext_m_otu_v26_18948	-0.29464272115584766	0.95	-0.6601373307961776	0.18366344183572636	1721.8748191372772	Spearman correlation	20
cDC | Count	clostridiales_species_incertae_sedis_ext_m_otu_v26_18953	0.04624725461971977	0.95	-0.4162387783429334	0.48972192431030165	1268.4911513557727	Spearman correlation	20
cDC | Count	clostridiales_species_incertae_sedis_ext_m_otu_v26_18954	-0.02837814445715302	0.95	-0.47600023371848643	0.43092203988871103	1367.7429321280133	Spearman correlation	20
cDC | Count	clostridiales_species_incertae_sedis_ext_m_otu_v26_18967	-0.05359993327988932	0.95	-0.4953049642507659	0.4101261260340375	1401.287911262253	Spearman correlation	20
cDC | Count	clostridiales_species_incertae_sedis_ext_m_otu_v26_18970	-0.034684398780964805	0.95	-0.4808678204050332	0.4257677378151397	1376.130250378683	Spearman correlation	20
cDC | Count	clostridiales_species_incertae_sedis_ext_m_otu_v26_23334	0.05700243011267785	0.95	-0.4072832880260335	0.4978762595276551	1254.1867679501386	Spearman correlation	20
cDC | Count	clostridiales_species_incertae_sedis_ext_m_otu_v26_23344	-0.2437956214708031	0.95	-0.6280684260484108	0.23607047106831464	1654.248176556168	Spearman correlation	20
cDC | Count	clostridiales_species_incertae_sedis_ext_m_otu_v26_23378	-0.050450034590494255	0.95	-0.49291764056699794	0.412749906397818	1397.0985460053573	Spearman correlation	20
cDC | Count	clostridiales_species_incertae_sedis_ext_m_otu_v26_27760	-0.16601147132785793	0.95	-0.5763477515545451	0.3111804743893663	1550.7952568660512	Spearman correlation	20
cDC | Count	clostridiales_species_incertae_sedis_ext_m_otu_v26_27793	-0.10370106945708606	0.95	-0.5324005892349334	0.3673350631393292	1467.9224223779245	Spearman correlation	20
cDC | Count	clostridiales_species_incertae_sedis_ext_m_otu_v26_27807	-0.04302070197183234	0.95	-0.4872604010144122	0.4189080413868038	1387.217533622537	Spearman correlation	20
cDC | Count	clostridiales_species_incertae_sedis_ext_m_otu_v26_33446	0.0862090980866338	0.95	-0.3825048999866649	0.5196336934603903	1215.341899544777	Spearman correlation	20
cDC | Count	clostridiales_species_incertae_sedis_ext_m_otu_v26_33485	0.045421997916613506	0.95	-0.416922256392364	0.48909301161767804	1269.588742770904	Spearman correlation	20
cDC | Count	clostridiales_species_incertae_sedis_ext_m_otu_v26_33487	-0.06779223398097667	0.95	-0.5059792618931123	0.3982083449330544	1420.1636711946992	Spearman correlation	20
cDC | Count	clostridium_species_incertae_sedis_ext_m_otu_v26_18861	-0.12297195931432978	0.95	-0.5462436415737975	0.35032720556360486	1493.5527058880587	Spearman correlation	20
cDC | Count	clostridium_species_incertae_sedis_ext_m_otu_v26_18991	0.02630786617677932	0.95	-0.43260763496349786	0.4743962531417645	1295.0105379848835	Spearman correlation	20
cDC | Count	clostridium_species_incertae_sedis_ext_m_otu_v26_23327	0.07205967580281918	0.95	-0.39459379114362864	0.5091628525278996	1234.1606311822504	Spearman correlation	20
cDC | Count	clostridium_species_incertae_sedis_ext_m_otu_v26_23345	-0.49210543286472164	0.95	-0.7732051124254423	-0.04938038912191779	1984.5002257100798	Spearman correlation	20
cDC | Count	clostridium_species_incertae_sedis_ext_m_otu_v26_23387	0.10608010555152951	0.95	-0.3652523107026261	0.5341220432952805	1188.9134596164658	Spearman correlation	20
cDC | Count	clostridium_species_incertae_sedis_ext_m_otu_v26_33449	-0.40007421300001333	0.95	-0.7226414291001376	0.06558264564902212	1862.0987032900175	Spearman correlation	20
cDC | Count	firmicutes_bacterium_asf500_ref_m_otu_v25_08057	-0.5329464502908843	0.95	-0.7945545245021031	-0.10445491442797711	2038.818778886876	Spearman correlation	20
cDC | Count	firmicutes_species_incertae_sedis_ext_m_otu_v26_19006	-0.0671951193469901	0.95	-0.5055328491493563	0.39871295383229394	1419.369508731497	Spearman correlation	20
cDC | Count	firmicutes_species_incertae_sedis_ext_m_otu_v26_23322	0.20802765185170602	0.95	-0.27133587359032385	0.604699699633593	1053.323223037231	Spearman correlation	20
cDC | Count	firmicutes_species_incertae_sedis_ext_m_otu_v26_23325	0.06859648664957958	0.95	-0.3975282420198148	0.5065801636547856	1238.766672756059	Spearman correlation	20
cDC | Count	lachnoclostridium_species_incertae_sedis_ext_m_otu_v26_27798	0.06989248299397824	0.95	-0.3964312256073388	0.5075475799564663	1237.042997618009	Spearman correlation	20
cDC | Count	lachnospiraceae_bacterium_coe1_ref_m_otu_v25_07500	-0.056707175788868414	0.95	-0.49765344006637136	0.40753033451482995	1405.420543799195	Spearman correlation	20
cDC | Count	lachnospiraceae_species_incertae_sedis_ext_m_otu_v26_18737	0.09084399583322701	0.95	-0.3785097630291505	0.5230355285330209	1209.1774855418082	Spearman correlation	20
cDC | Count	lachnospiraceae_species_incertae_sedis_ext_m_otu_v26_18751	-0.09459381485717674	0.95	-0.5257777100753007	0.3752646875109576	1455.809773760045	Spearman correlation	20
cDC | Count	lachnospiraceae_species_incertae_sedis_ext_m_otu_v26_18767	0	0.95	-0.45375136422942275	0.45375136422942275	1330	Spearman correlation	20
cDC | Count	lachnospiraceae_species_incertae_sedis_ext_m_otu_v26_18784	-0.07162541460555787	0.95	-0.5088394313744183	0.39496227473625856	1425.2618014253922	Spearman correlation	20
cDC | Count	lachnospiraceae_species_incertae_sedis_ext_m_otu_v26_18793	0.2015853580409703	0.95	-0.2775537448759179	0.6004168174042777	1061.8914738055093	Spearman correlation	20
cDC | Count	lachnospiraceae_species_incertae_sedis_ext_m_otu_v26_18830	0.1502094294609658	0.95	-0.3257439007579585	0.5654228535048863	1130.2214588169154	Spearman correlation	20
cDC | Count	lachnospiraceae_species_incertae_sedis_ext_m_otu_v26_18850	0.12040564722293977	0.95	-0.35261030853566444	0.5444134060159199	1169.8604891934901	Spearman correlation	20
cDC | Count	lachnospiraceae_species_incertae_sedis_ext_m_otu_v26_18889	0.11723141287324314	0.95	-0.355426476616677	0.5421440152396586	1174.0822208785867	Spearman correlation	20
cDC | Count	lachnospiraceae_species_incertae_sedis_ext_m_otu_v26_18894	-0.15851350293348795	0.95	-0.5711821787318114	0.31811878325608317	1540.8229589015389	Spearman correlation	20
cDC | Count	lachnospiraceae_species_incertae_sedis_ext_m_otu_v26_18895	0.05005689566320672	0.95	-0.41307684178274784	0.4926192102611944	1263.424328767935	Spearman correlation	20
cDC | Count	lachnospiraceae_species_incertae_sedis_ext_m_otu_v26_18898	0.1180941954036184	0.95	-0.3546618676757361	0.5427614680308825	1172.9347201131875	Spearman correlation	20
cDC | Count	lachnospiraceae_species_incertae_sedis_ext_m_otu_v26_18960	-0.2484305192173963	0.95	-0.6310467095739865	0.23140627651033904	1660.4125905591372	Spearman correlation	20
cDC | Count	lachnospiraceae_species_incertae_sedis_ext_m_otu_v26_18971	0.06990864070422756	0.95	-0.3964175402504129	0.5075596341661848	1237.0215078633773	Spearman correlation	20
cDC | Count	lachnospiraceae_species_incertae_sedis_ext_m_otu_v26_18997	0.00307290728370231	0.95	-0.4513077315051279	0.4561881919526432	1325.913033312676	Spearman correlation	20
cDC | Count	lachnospiraceae_species_incertae_sedis_ext_m_otu_v26_23286	0.06560657050704433	0.95	-0.40005403050840643	0.50434408007389	1242.743261225631	Spearman correlation	20
cDC | Count	lachnospiraceae_species_incertae_sedis_ext_m_otu_v26_23295	0.06990864070422756	0.95	-0.3964175402504129	0.5075596341661848	1237.0215078633773	Spearman correlation	20
cDC | Count	lachnospiraceae_species_incertae_sedis_ext_m_otu_v26_23338	-0.003153127161905891	0.95	-0.4562517157500115	0.45124384777308163	1334.1936591253348	Spearman correlation	20
cDC | Count	lachnospiraceae_species_incertae_sedis_ext_m_otu_v26_23363	-0.06584194886164194	0.95	-0.5045203273018682	0.3998554463488944	1417.5697919859838	Spearman correlation	20
cDC | Count	lachnospiraceae_species_incertae_sedis_ext_m_otu_v26_23364	-0.020495326552388293	0.95	-0.46987693751590015	0.437323046843961	1357.2587843146766	Spearman correlation	20
cDC | Count	lachnospiraceae_species_incertae_sedis_ext_m_otu_v26_27764	-0.16711573958101222	0.95	-0.577105754539398	0.31015431456032483	1552.2639336427465	Spearman correlation	20
cDC | Count	lachnospiraceae_species_incertae_sedis_ext_m_otu_v26_27772	-0.10878288708575326	0.95	-0.5360734597982608	0.36288039245062365	1474.6812398240518	Spearman correlation	20
cDC | Count	mucispirillum_schaedleri_ref_m_otu_v25_04199	-0.08828756053336495	0.95	-0.5211609056458858	0.38071549526008647	1447.4224555093751	Spearman correlation	20
cDC | Count	oscillibacter_species_incertae_sedis_ext_m_otu_v26_18744	-0.298850616939769	0.95	-0.6627328398982861	0.17920111258509475	1727.4713205298924	Spearman correlation	20
cDC | Count	oscillibacter_species_incertae_sedis_ext_m_otu_v26_18942	-0.047735412924690405	0.95	-0.4908548566702175	0.41500496241641804	1393.488099189838	Spearman correlation	20
cDC | Count	oscillibacter_species_incertae_sedis_ext_m_otu_v26_18975	-0.11028526434325024	0.95	-0.5371562096422001	0.3615592816937565	1476.6794015765227	Spearman correlation	20
cDC | Count	oscillibacter_species_incertae_sedis_ext_m_otu_v26_23349	0.008230243607705242	0.95	-0.4471911489308186	0.46026276378802533	1319.053776001752	Spearman correlation	20
cDC | Count	oscillibacter_species_incertae_sedis_ext_m_otu_v26_23389	-0.11666570499051798	0.95	-0.5417389155490467	0.3559274710752264	1485.1653876373891	Spearman correlation	20
cDC | Count	oscillibacter_species_incertae_sedis_ext_m_otu_v26_33432	-0.16468918406627056	0.95	-0.5754391638660633	0.3124077698514337	1549.03661480814	Spearman correlation	20
cDC | Count	oscillibacter_species_incertae_sedis_ext_m_otu_v26_33473	0.04624725461971977	0.95	-0.4162387783429334	0.48972192431030165	1268.4911513557727	Spearman correlation	20
cDC | Count	parabacteroides_goldsteinii_ref_m_otu_v25_01679	-0.15292666735243574	0.95	-0.5673118727270521	0.3232556258409716	1533.3924675787393	Spearman correlation	20
cDC | Count	prevotella_species_incertae_sedis_ext_m_otu_v26_18740	0.027188371953567048	0.95	-0.4318911298647586	0.4750788026031924	1293.8394653017558	Spearman correlation	20
cDC | Count	prevotella_species_incertae_sedis_ext_m_otu_v26_18789	-0.03636467990133372	0.95	-0.482160149439795	0.4243893302821678	1378.3650242687738	Spearman correlation	20
cDC | Count	ruminococcaceae_species_incertae_sedis_ext_m_otu_v26_23360	-0.1860035055341385	0.95	-0.5899624276560881	0.2924286445777961	1577.384662360404	Spearman correlation	20
cDC | Count	ruminococcaceae_species_incertae_sedis_ext_m_otu_v26_23382	-0.09759369710740715	0.95	-0.5279650411769283	0.3726602843036209	1459.7996171528514	Spearman correlation	20
cDC | Count	ruminococcaceae_species_incertae_sedis_ext_m_otu_v26_33488	-0.026336779544656772	0.95	-0.47441867473159227	0.4325841161245377	1365.0279167943934	Spearman correlation	20
cDC | Count	clostridia_species_incertae_sedis_ext_m_otu_v26_33428	0.19960903100135297	0.95	-0.2794532127760744	0.5990983391630366	1064.5199887682006	Spearman correlation	20
cDC | Count	clostridiales_species_incertae_sedis_ext_m_otu_v26_18759	0.08991701628390837	0.95	-0.37931019194475807	0.5223562613447109	1210.4103683424019	Spearman correlation	20
cDC | Count	clostridiales_species_incertae_sedis_ext_m_otu_v26_18928	0.15810616316938847	0.95	-0.3184942619934903	0.5709006110418412	1119.7188029847132	Spearman correlation	20
cDC | Count	clostridiales_species_incertae_sedis_ext_m_otu_v26_23312	0.02873636602887793	0.95	-0.43063005466151494	0.4762774696088352	1291.7806331815923	Spearman correlation	20
cDC | Count	clostridiales_species_incertae_sedis_ext_m_otu_v26_27801	0.015263875596386053	0.95	-0.4415456356373505	0.4657891819139111	1309.6990454568065	Spearman correlation	20
cDC | Count	clostridiales_species_incertae_sedis_ext_m_otu_v26_27822	0.33278565820539285	0.95	-0.14248054575867664	0.6833498630391617	887.3950745868275	Spearman correlation	20
cDC | Count	clostridiales_species_incertae_sedis_ext_m_otu_v26_27826	-0.03950516931698516	0.95	-0.48457035577569213	0.4218073122097948	1382.5418751915904	Spearman correlation	20
cDC | Count	clostridiales_species_incertae_sedis_ext_m_otu_v26_33501	0.1761272132048922	0.95	-0.30173847542020127	0.5832652098194978	1095.7508064374933	Spearman correlation	20
cDC | Count	clostridiales_species_incertae_sedis_ext_m_otu_v26_33502	0.007230256861446025	0.95	-0.44799084837763853	0.4594742061823866	1320.3837583742768	Spearman correlation	20
cDC | Count	clostridium_species_incertae_sedis_ext_m_otu_v26_18932	0.1164874716566304	0.95	-0.3560852593803936	0.5416112429110251	1175.0716626966816	Spearman correlation	20
cDC | Count	clostridium_species_incertae_sedis_ext_m_otu_v26_27794	0.19789522907042878	0.95	-0.28109733505948514	0.5979532441163915	1066.7993453363297	Spearman correlation	20
cDC | Count	lachnospiraceae_species_incertae_sedis_ext_m_otu_v26_18732	-0.22550867485112364	0.95	-0.6162067628787818	0.2542597889375152	1629.9265375519944	Spearman correlation	20
cDC | Count	lachnospiraceae_species_incertae_sedis_ext_m_otu_v26_18736	0.1814194638241622	0.95	-0.2967610728579704	0.5868608375666617	1088.7121131138642	Spearman correlation	20
cDC | Count	lachnospiraceae_species_incertae_sedis_ext_m_otu_v26_18811	0.007230256861446025	0.95	-0.44799084837763853	0.4594742061823866	1320.3837583742768	Spearman correlation	20
cDC | Count	lachnospiraceae_species_incertae_sedis_ext_m_otu_v26_18812	0.09459381485717674	0.95	-0.3752646875109576	0.5257777100753007	1204.1902262399549	Spearman correlation	20
cDC | Count	lachnospiraceae_species_incertae_sedis_ext_m_otu_v26_18856	-0.029702429554428263	0.95	-0.4770246850376077	0.42984213982205316	1369.5042313073898	Spearman correlation	20
cDC | Count	lachnospiraceae_species_incertae_sedis_ext_m_otu_v26_18872	-0.019811284890898985	0.95	-0.46934353351176034	0.43787632368830676	1356.3490089048955	Spearman correlation	20
cDC | Count	lachnospiraceae_species_incertae_sedis_ext_m_otu_v26_18887	-0.072521924723835507	0.95	-0.5095069822860617	0.39420139414539096	1426.454159882701	Spearman correlation	20
cDC | Count	lachnospiraceae_species_incertae_sedis_ext_m_otu_v26_18919	-0.16593699331992476	0.95	-0.5762966021775805	0.31124964429805996	1550.6962011155001	Spearman correlation	20
cDC | Count	lachnospiraceae_species_incertae_sedis_ext_m_otu_v26_18935	0.1814194638241622	0.95	-0.2967610728579704	0.5868608375666617	1088.7121131138642	Spearman correlation	20
cDC | Count	lachnospiraceae_species_incertae_sedis_ext_m_otu_v26_18957	0.1843574568125974	0.95	-0.2939866066014208	0.5888500713432441	1084.8045824392455	Spearman correlation	20
cDC | Count	lachnospiraceae_species_incertae_sedis_ext_m_otu_v26_18962	0.1799764924950986	0.95	-0.29812077969928324	0.5858820460877633	1090.6312649815188	Spearman correlation	20
cDC | Count	lachnospiraceae_species_incertae_sedis_ext_m_otu_v26_19004	-0.0636480633309177	0.95	-0.5028761649941124	0.4017046912838892	1414.6519242301208	Spearman correlation	20
cDC | Count	lachnospiraceae_species_incertae_sedis_ext_m_otu_v26_27774	0.028117665572290097	0.95	-0.43113429499777484	0.4757985872544595	1292.6035047888543	Spearman correlation	20
cDC | Count	oscillibacter_sp_1_3_ref_m_otu_v25_07502	-0.13662204388790702	0.95	-0.5559111219149195	0.33808823452885256	1511.7073183709165	Spearman correlation	20
cDC | Count	oscillibacter_species_incertae_sedis_ext_m_otu_v26_18979	0.027188371953567048	0.95	-0.4318911298647586	0.4750788026031924	1293.8394653017558	Spearman correlation	20
cDC | Count	ruminococcaceae_species_incertae_sedis_ext_m_otu_v26_27743	-0.08342815943867786	0.95	-0.5175859747387103	0.38489359874997825	1440.9594520534417	Spearman correlation	20
cDC | Count	eggerthellaceae_species_incertae_sedis_ext_m_otu_v26_18906	0.24431154461653845	0.95	-0.23555237814616584	0.6284005047100819	1005.0656456600037	Spearman correlation	20
cDC | Count	lachnospiraceae_species_incertae_sedis_ext_m_otu_v26_18822	7.619724958038071e-4	0.95	-0.45314606520002904	0.45435624484397336	1328.986576580581	Spearman correlation	20
cDC | Count	lactobacillus_johnsonii_ref_m_otu_v25_01040	0.024690730823115726	0.95	-0.4339220587076652	0.47314127906723263	1297.161328005256	Spearman correlation	20
cDC | Count	lactobacillus_reuteri_ref_m_otu_v25_04085	0.1837984146844141	0.95	-0.29451515453925864	0.5884719365165738	1085.5481084697292	Spearman correlation	20
cDC | Count	lactobacillus_species_incertae_sedis_ext_m_otu_v26_33429	0.012050734141142359	0.95	-0.44412914470942744	0.4632689267121736	1313.9725235922808	Spearman correlation	20
cDC | Count	clostridia_species_incertae_sedis_ext_m_otu_v26_27819	-0.14513557105932978	0.95	-0.5618838162139115	0.3303726362113675	1523.0303095089087	Spearman correlation	20
cDC | Count	clostridiales_species_incertae_sedis_ext_m_otu_v26_18730	0.13168389772328387	0.95	-0.34253450182218526	0.5524267951673937	1154.8604160280324	Spearman correlation	20
cDC | Count	clostridiales_species_incertae_sedis_ext_m_otu_v26_23356	0.012853789975904044	0.95	-0.44348416225194237	0.46389949531334007	1312.9044593320475	Spearman correlation	20
cDC | Count	clostridiales_species_incertae_sedis_ext_m_otu_v26_27813	-0.29385251713400984	0.95	-0.6596489427721397	0.1844992332709634	1720.823847788233	Spearman correlation	20
cDC | Count	clostridiales_species_incertae_sedis_ext_m_otu_v26_33434	0.0024189261843221626	0.95	-0.451828360812824	0.45567015093154783	1326.7828281748516	Spearman correlation	20
cDC | Count	lachnospiraceae_species_incertae_sedis_ext_m_otu_v26_18832	-0.05141515990361618	0.95	-0.49364982239076116	0.41194679913229526	1398.3821626718093	Spearman correlation	20
cDC | Count	lachnospiraceae_species_incertae_sedis_ext_m_otu_v26_18845	0.2685008064597601	0.95	-0.21095130529142847	0.643814563809083	972.8939274085192	Spearman correlation	20
cDC | Count	lachnospiraceae_species_incertae_sedis_ext_m_otu_v26_18875	0.10217416718310182	0.95	-0.3686693216454524	0.5312938619099256	1194.1083576464746	Spearman correlation	20
cDC | Count	lachnospiraceae_species_incertae_sedis_ext_m_otu_v26_18969	0.1837984146844141	0.95	-0.29451515453925864	0.5884719365165738	1085.5481084697292	Spearman correlation	20
cDC | Count	lachnospiraceae_species_incertae_sedis_ext_m_otu_v26_23289	-0.16039311959391261	0.95	-0.5724801796370776	0.31638424612738325	1543.3228490599038	Spearman correlation	20
cDC | Count	lachnospiraceae_species_incertae_sedis_ext_m_otu_v26_23370	0.005561877295911857	0.95	-0.44932344874956687	0.4581569864271121	1322.6027031964372	Spearman correlation	20
cDC | Count	ruminococcaceae_species_incertae_sedis_ext_m_otu_v26_16287	-0.2688793873239521	0.95	-0.6440534090235488	0.21056139068303598	1687.6095851408563	Spearman correlation	20
cDC | Count	clostridia_species_incertae_sedis_ext_m_otu_v26_27808	-0.11456651399565188	0.95	-0.5402339708278766	0.35778415657904294	1482.373463614217	Spearman correlation	20
cDC | Count	clostridiales_species_incertae_sedis_ext_m_otu_v26_18729	-0.013981728140845513	0.95	-0.4647843941018314	0.44257744842561514	1348.5956984273244	Spearman correlation	20
cDC | Count	clostridiales_species_incertae_sedis_ext_m_otu_v26_23372	0.10474533309971987	0.95	-0.36642143275964195	0.5331566480645911	1190.6887069773725	Spearman correlation	20
cDC | Count	clostridium_species_incertae_sedis_ext_m_otu_v26_27738	0.3775066598028288	0.95	-0.09200454602877585	0.7096919382660147	827.9161424622376	Spearman correlation	20
cDC | Count	clostridium_species_incertae_sedis_ext_m_otu_v26_27800	-0.08389036884507307	0.95	-0.5179266633586858	0.38449701630839955	1441.5741905639472	Spearman correlation	20
cDC | Count	lachnospiraceae_species_incertae_sedis_ext_m_otu_v26_27780	0.10276900606010252	0.95	-0.368149762034835	0.5317251864730406	1193.3172219400637	Spearman correlation	20
cDC | Count	clostridiales_species_incertae_sedis_ext_m_otu_v26_18862	-0.09844233795181939	0.95	-0.5285827839507787	0.37192217432698904	1460.9283094759196	Spearman correlation	20
cDC | Count	clostridiales_species_incertae_sedis_ext_m_otu_v26_23321	0.3151266419436719	0.95	-0.16175375290125654	0.6726905591534312	910.8815662149163	Spearman correlation	20
cDC | Count	clostridium_species_incertae_sedis_ext_m_otu_v26_27810	-0.061102140797681	0.95	-0.5009641830077641	0.4038459242711569	1411.2658472609157	Spearman correlation	20
cDC | Count	erysipelotrichaceae_species_incertae_sedis_ext_m_otu_v26_33494	-0.2683059416111909	0.95	-0.6436915958066268	0.21115194443470348	1686.846902342884	Spearman correlation	20
cDC | Count	lachnoclostridium_species_incertae_sedis_ext_m_otu_v26_19003	0.0510275103677725	0.95	-0.41226945947956073	0.4933558116014626	1262.1334112108625	Spearman correlation	20
cDC | Count	lachnospiraceae_bacterium_28_4_ref_m_otu_v25_11106	0.21173704999423362	0.95	-0.2677374509584275	0.6071553699057067	1048.3897235076693	Spearman correlation	20
cDC | Count	lachnospiraceae_species_incertae_sedis_ext_m_otu_v26_18788	-0.02570757995180809	0.95	-0.47393061489725363	0.433095781375255	1364.1910813359048	Spearman correlation	20
cDC | Count	lachnospiraceae_species_incertae_sedis_ext_m_otu_v26_18808	0.020367380265893666	0.95	-0.4374265606363853	0.4697771921314463	1302.9113842463614	Spearman correlation	20
cDC | Count	clostridium_species_incertae_sedis_ext_m_otu_v26_33455	-0.17566865479333288	0.95	-0.5829529059828723	0.302168530279396	1563.6393108751327	Spearman correlation	20
cDC | Count	lachnospiraceae_species_incertae_sedis_ext_m_otu_v26_18802	0.16403514428824054	0.95	-0.31301423590337185	0.5749893762192435	1111.83325809664	Spearman correlation	20
cDC | Count	lachnospiraceae_species_incertae_sedis_ext_m_otu_v26_18902	0.04837252813149746	0.95	-0.41447621627812575	0.4913394336869983	1265.6645375851083	Spearman correlation	20
cDC | Count	lachnospiraceae_species_incertae_sedis_ext_m_otu_v26_18933	-0.09335049288534597	0.95	-0.5248694810390632	0.37634193027230217	1454.1561555375101	Spearman correlation	20
cDC | Count	lachnospiraceae_species_incertae_sedis_ext_m_otu_v26_18958	-0.1644869805339071	0.95	-0.575300133637806	0.31259530698844906	1548.7676841100965	Spearman correlation	20
cDC | Count	lachnospiraceae_species_incertae_sedis_ext_m_otu_v26_23351	-0.29038973830986836	0.95	-0.657505112409056	0.1881536415646275	1716.218351952125	Spearman correlation	20
cDC | Count	lachnospiraceae_species_incertae_sedis_ext_m_otu_v26_27740	0.008604140394366468	0.95	-0.44689195278109783	0.4605574237598411	1318.5564932754926	Spearman correlation	20
cDC | Count	oscillospiraceae_species_incertae_sedis_ext_m_otu_v26_26131	-0.5732855056843525	0.95	-0.8150251319265848	-0.16156080509685447	2092.469722560189	Spearman correlation	20
cDC | Count	clostridium_species_incertae_sedis_ext_m_otu_v26_27737	-0.18972739580326617	0.95	-0.5924732887572203	0.2888946375644003	1582.337436418344	Spearman correlation	20
cDC | Count	lachnospiraceae_species_incertae_sedis_ext_m_otu_v26_18762	-0.029702429554428263	0.95	-0.4770246850376077	0.42984213982205316	1369.5042313073898	Spearman correlation	20
cDC | Count	lachnospiraceae_species_incertae_sedis_ext_m_otu_v26_18782	-0.05469873791517702	0.95	-0.4961361870649355	0.4092090420835889	1402.7493214271856	Spearman correlation	20
cDC | Count	lachnospiraceae_species_incertae_sedis_ext_m_otu_v26_27825	-0.09382477712783976	0.95	-0.5252160549002857	0.37593114926412463	1454.786953580027	Spearman correlation	20
cDC | Count	clostridium_species_incertae_sedis_ext_m_otu_v26_23369	-0.025812421183099406	0.95	-0.47401195765100096	0.43301054498777597	1364.3305201735222	Spearman correlation	20
cDC | Count	faecalibaculum_rodentium_ref_m_otu_v25_05241	-0.04150286783196448	0.95	-0.486100005078932	0.42016096041854634	1385.1988142165128	Spearman correlation	20
cDC | Count	clostridium_cocleatum_ref_m_otu_v25_11811	-0.040582934582228114	0.95	-0.48539594511914025	0.4209194774323878	1383.9753029943633	Spearman correlation	20
cDC | Count	lachnospiraceae_species_incertae_sedis_ext_m_otu_v26_18821	-0.42491031351773156	0.95	-0.7366356476304844	0.03572990655311208	1895.130716978583	Spearman correlation	20
cDC | Count	roseburia_species_incertae_sedis_ext_m_otu_v26_23385	-0.3744997379247318	0.95	-0.7079494218591181	0.09547580813374504	1828.084651439893	Spearman correlation	20
cDC | Count	lachnospiraceae_species_incertae_sedis_ext_m_otu_v26_33489	-0.03144604039618812	0.95	-0.4783716705533876	0.42841828890145334	1371.82323372693	Spearman correlation	20
cDC | Count	clostridium_species_incertae_sedis_ext_m_otu_v26_33441	-0.31687933014620334	0.95	-0.6737551895922896	0.15985697833017296	1751.4495090944504	Spearman correlation	20
cDC | Count	lachnospiraceae_species_incertae_sedis_ext_m_otu_v26_23341	-0.28459109370489927	0.95	-0.6539017702470925	0.19424365200555213	1708.5061546275158	Spearman correlation	20
cDC | Count	clostridium_species_incertae_sedis_ext_m_otu_v26_18883	-0.2588251017224714	0.95	-0.637685276723275	0.22086516260453673	1674.237385290887	Spearman correlation	20
cDC | Count	lachnospiraceae_species_incertae_sedis_ext_m_otu_v26_18733	-0.30867353664789704	0.95	-0.6687579657814546	0.16870712231027135	1740.535803741703	Spearman correlation	20
cDCs/CD11b+ | Count	akkermansia_muciniphila_ref_m_otu_v25_03591	-0.13585002385551787	0.95	-0.555367359107207	0.3387847555561899	1510.6805317278386	Spearman correlation	20
cDCs/CD11b+ | Count	anaerotruncus_sp_g3_2012_ref_m_otu_v25_07507	-0.17866644426629774	0.95	-0.5849923917438402	0.2993535554603186	1567.626370874176	Spearman correlation	20
cDCs/CD11b+ | Count	azospirillum_species_incertae_sedis_ext_m_otu_v26_18867	0.3736455686858481	0.95	-0.09645980114126355	0.7074536878148034	833.051393647822	Spearman correlation	20
cDCs/CD11b+ | Count	bacteria_species_incertae_sedis_ext_m_otu_v26_23316	0.051910854761844004	0.95	-0.4115340378256837	0.494025632374152	1260.9585631667476	Spearman correlation	20
cDCs/CD11b+ | Count	bacteroidales_bacterium_m1_ref_m_otu_v25_10008	0.022556390977443608	0.95	-0.4356538878218517	0.47148213873333134	1300	Spearman correlation	20
cDCs/CD11b+ | Count	bacteroidales_bacterium_m10_ref_m_otu_v25_10015	0.16364105955600175	0.95	-0.31337946786299486	0.5747182414602148	1112.3573907905177	Spearman correlation	20
cDCs/CD11b+ | Count	bacteroidales_bacterium_m11_ref_m_otu_v25_10016	-0.26515912428055843	0.95	-0.6417031326618858	0.21438642438387825	1682.6616352931426	Spearman correlation	20
cDCs/CD11b+ | Count	bacteroidales_bacterium_m6_ref_m_otu_v25_10012	0.1762050191032795	0.95	-0.3016654865597297	0.5833181880311616	1095.6473245926384	Spearman correlation	20
cDCs/CD11b+ | Count	bacteroidales_species_incertae_sedis_ext_m_otu_v26_18918	-0.22439784484092856	0.95	-0.6154804771314538	0.25535386100712926	1628.4491336384351	Spearman correlation	20
cDCs/CD11b+ | Count	bacteroidales_species_incertae_sedis_ext_m_otu_v26_18943	-0.019548872180451128	0.95	-0.4691388214576303	0.4380884803086895	1356	Spearman correlation	20
cDCs/CD11b+ | Count	bacteroidales_species_incertae_sedis_meta_m_otu_v25_12701	0.16622791698292633	0.95	-0.31097942626537334	0.5764963820261962	1108.916870412708	Spearman correlation	20
cDCs/CD11b+ | Count	bifidobacterium_pseudolongum_ref_m_otu_v25_03808	0.0713774252975355	0.95	-0.39517263374637634	0.50865468302745	1235.0680243542777	Spearman correlation	20
cDCs/CD11b+ | Count	blautia_species_incertae_sedis_ext_m_otu_v26_18824	-0.1676251645787683	0.95	-0.5774552012532811	0.30968054766193487	1552.941468889762	Spearman correlation	20
cDCs/CD11b+ | Count	candidatus_arthromitus_sp_ref_m_otu_v25_00944	0.08819243904225631	0.95	-0.3807974647041989	0.5210910727771227	1212.7040560737992	Spearman correlation	20
cDCs/CD11b+ | Count	clostridia_species_incertae_sedis_ext_m_otu_v26_23357	-0.013636754963000146	0.95	-0.4645138486312072	0.44285486059033236	1348.13688410079	Spearman correlation	20
cDCs/CD11b+ | Count	clostridiales_species_incertae_sedis_ext_m_otu_v26_18757	0.08076908455520354	0.95	-0.3871717697289902	0.5156233270340431	1222.5771175415791	Spearman correlation	20
cDCs/CD11b+ | Count	clostridiales_species_incertae_sedis_ext_m_otu_v26_18798	-0.04234740999884672	0.95	-0.4867458576299639	0.41946403753180045	1386.322055298466	Spearman correlation	20
cDCs/CD11b+ | Count	clostridiales_species_incertae_sedis_ext_m_otu_v26_18823	-0.16515625455189065	0.95	-0.5757602194380201	0.31197443510113604	1549.6578185540147	Spearman correlation	20
cDCs/CD11b+ | Count	clostridiales_species_incertae_sedis_ext_m_otu_v26_18879	0.18817684851168454	0.95	-0.2903677081651988	0.5914287704403469	1079.7247914794596	Spearman correlation	20
cDCs/CD11b+ | Count	clostridiales_species_incertae_sedis_ext_m_otu_v26_18884	0.2651094182530209	0.95	-0.21443743086305608	0.6416716829276851	977.4044737234822	Spearman correlation	20
cDCs/CD11b+ | Count	clostridiales_species_incertae_sedis_ext_m_otu_v26_18927	0.029192619195171948	0.95	-0.43025802491921095	0.4766304456080173	1291.1738164704213	Spearman correlation	20
cDCs/CD11b+ | Count	clostridiales_species_incertae_sedis_ext_m_otu_v26_18988	0.014759401917650683	0.95	-0.4419517568726461	0.46539397672480504	1310.3699954495246	Spearman correlation	20
cDCs/CD11b+ | Count	clostridiales_species_incertae_sedis_ext_m_otu_v26_19011	0.09943176028733092	0.95	-0.3710608672496427	0.5293024296595014	1197.75575881785	Spearman correlation	20
cDCs/CD11b+ | Count	clostridiales_species_incertae_sedis_ext_m_otu_v26_23340	-0.07682268209255776	0.95	-0.5127020739851511	0.39054236278739113	1432.1741671831016	Spearman correlation	20
cDCs/CD11b+ | Count	clostridiales_species_incertae_sedis_ext_m_otu_v26_27766	0.07845787335172205	0.95	-0.38914727677433414	0.5139137204904629	1225.6510284422097	Spearman correlation	20
cDCs/CD11b+ | Count	clostridiales_species_incertae_sedis_ext_m_otu_v26_27804	-0.17815168464768286	0.95	-0.5846425504524921	0.29983751590981494	1566.9417405814183	Spearman correlation	20
cDCs/CD11b+ | Count	clostridiales_species_incertae_sedis_ext_m_otu_v26_27811	0.016001422411879948	0.95	-0.4409515442532995	0.46636665355381796	1308.7181081921997	Spearman correlation	20
cDCs/CD11b+ | Count	clostridiales_species_incertae_sedis_ext_m_otu_v26_33426	-0.034956478226014776	0.95	-0.48107721235004647	0.4255446841537516	1376.4921160405995	Spearman correlation	20
cDCs/CD11b+ | Count	clostridiales_species_incertae_sedis_ext_m_otu_v26_33452	0.23226637754618706	0.95	-0.24757746976889522	0.6206108305051732	1021.0857178635712	Spearman correlation	20
cDCs/CD11b+ | Count	clostridiales_species_incertae_sedis_ext_m_otu_v26_33467	0.014339724740304665	0.95	-0.44228947097241855	0.4650650642247418	1310.9281660953948	Spearman correlation	20
cDCs/CD11b+ | Count	clostridium_sp_asf502_ref_m_otu_v25_03467	0.13335807100000446	0.95	-0.3410294659204258	0.5536097316346071	1152.6337655699942	Spearman correlation	20
cDCs/CD11b+ | Count	clostridium_species_incertae_sedis_ext_m_otu_v26_18731	0.10524040542771436	0.95	-0.3659879743173207	0.533514847146809	1190.0302607811398	Spearman correlation	20
cDCs/CD11b+ | Count	clostridium_species_incertae_sedis_ext_m_otu_v26_18763	0.015151949958889051	0.95	-0.4416357563564372	0.46570151476784694	1309.8479065546776	Spearman correlation	20
cDCs/CD11b+ | Count	clostridium_species_incertae_sedis_ext_m_otu_v26_18841	-0.04848623986844496	0.95	-0.49142589171708706	0.41438181327890133	1394.4866990250318	Spearman correlation	20
cDCs/CD11b+ | Count	clostridium_species_incertae_sedis_ext_m_otu_v26_18914	-0.02727350992600029	0.95	-0.47514477119536397	0.43182181872955255	1366.2737682015802	Spearman correlation	20
cDCs/CD11b+ | Count	clostridium_species_incertae_sedis_ext_m_otu_v26_18974	0.1116989085034258	0.95	-0.3603144655107001	0.5381737273390738	1181.4404516904438	Spearman correlation	20
cDCs/CD11b+ | Count	clostridium_species_incertae_sedis_ext_m_otu_v26_18994	0.24306922616141446	0.95	-0.2367994591522854	0.6276006376704434	1006.7179292053188	Spearman correlation	20
cDCs/CD11b+ | Count	clostridium_species_incertae_sedis_ext_m_otu_v26_19010	-0.01523944991607614	0.95	-0.4657700509507333	0.44156530358768437	1350.2684683883813	Spearman correlation	20
cDCs/CD11b+ | Count	clostridium_species_incertae_sedis_ext_m_otu_v26_23329	0.22702515565722417	0.95	-0.25276420062281224	0.6171972006457245	1028.056542975892	Spearman correlation	20
cDCs/CD11b+ | Count	clostridium_species_incertae_sedis_ext_m_otu_v26_23350	0.16212586456011285	0.95	-0.3147824152319798	0.5736749288958999	1114.3726001350499	Spearman correlation	20
cDCs/CD11b+ | Count	clostridium_species_incertae_sedis_ext_m_otu_v26_27791	-0.032248352087664973	0.95	-0.47899077188155614	0.42776234464084356	1372.8903082765946	Spearman correlation	20
cDCs/CD11b+ | Count	clostridium_species_incertae_sedis_ext_m_otu_v26_33448	0.07312410046584218	0.95	-0.3936899597542158	0.509955073585253	1232.7449463804298	Spearman correlation	20
cDCs/CD11b+ | Count	desulfovibrio_species_incertae_sedis_ext_m_otu_v26_18866	0.04226445186616111	0.95	-0.41953251935957236	0.48668243799630806	1273.7882790180058	Spearman correlation	20
cDCs/CD11b+ | Count	dorea_sp_5_2_ref_m_otu_v25_07503	-0.11247066228916039	0.95	-0.5387286988578663	0.3596341702082173	1479.5859808445832	Spearman correlation	20
cDCs/CD11b+ | Count	dorea_species_incertae_sedis_ext_m_otu_v26_23355	0.12527775457992157	0.95	-0.348271061436657	0.5478846425742453	1163.3805864087044	Spearman correlation	20
cDCs/CD11b+ | Count	eggerthellaceae_species_incertae_sedis_ext_m_otu_v26_18907	0.46256279511000287	0.95	0.011152135961860364	0.7573542188823191	714.7914825036961	Spearman correlation	20
cDCs/CD11b+ | Count	eggerthellaceae_species_incertae_sedis_ext_m_otu_v26_27735	-0.1367443741247528	0.95	-0.5559972507888309	0.33797781971633406	1511.8700175859212	Spearman correlation	20
cDCs/CD11b+ | Count	enterorhabdus_caecimuris_ref_m_otu_v25_02234	0.3074298982858244	0.95	-0.17004173258016367	0.6679977560557402	921.1182352798536	Spearman correlation	20
cDCs/CD11b+ | Count	enterorhabdus_mucosicola_ref_m_otu_v25_02233	0.19666606615694784	0.95	-0.28227479380358295	0.5971309589364654	1068.4341320112594	Spearman correlation	20
cDCs/CD11b+ | Count	erysipelotrichaceae_species_incertae_sedis_ext_m_otu_v26_19009	0.07725161546669433	0.95	-0.39017661992939556	0.5130200737598337	1227.2553514292965	Spearman correlation	20
cDCs/CD11b+ | Count	firmicutes_species_incertae_sedis_ext_m_otu_v26_33447	0.17115411541200554	0.95	-0.3063920917018214	0.5798718149256975	1102.3650265020326	Spearman correlation	20
cDCs/CD11b+ | Count	firmicutes_species_incertae_sedis_ext_m_otu_v26_33498	0.1318212417740586	0.95	-0.3424111248608392	0.552523903507557	1154.677748440502	Spearman correlation	20
cDCs/CD11b+ | Count	hungateiclostridiaceae_bacterium_kb18_ref_m_otu_v25_10098	0.1637747509813743	0.95	-0.313255580422374	0.5748102327911763	1112.1795811947723	Spearman correlation	20
cDCs/CD11b+ | Count	lachnoclostridium_species_incertae_sedis_ext_m_otu_v26_18770	0.021084361260221476	0.95	-0.436846337075806	0.47033599390428604	1301.9577995239054	Spearman correlation	20
cDCs/CD11b+ | Count	lachnoclostridium_species_incertae_sedis_ext_m_otu_v26_18786	0.07989558937626007	0.95	-0.3879188948478139	0.5149776080473303	1223.738866129574	Spearman correlation	20
cDCs/CD11b+ | Count	lachnoclostridium_species_incertae_sedis_ext_m_otu_v26_18936	0.21817641714286404	0.95	-0.2614588059324782	0.6114004529259347	1039.8253651999908	Spearman correlation	20
cDCs/CD11b+ | Count	lachnoclostridium_species_incertae_sedis_ext_m_otu_v26_18998	-0.001536453641851155	0.95	-0.454970626938321	0.45253040027273655	1332.043483343662	Spearman correlation	20
cDCs/CD11b+ | Count	lachnoclostridium_species_incertae_sedis_ext_m_otu_v26_27803	-0.10140594036217625	0.95	-0.5307364823633498	0.36933989122561967	1464.8699006816944	Spearman correlation	20
cDCs/CD11b+ | Count	lachnoclostridium_species_incertae_sedis_ext_m_otu_v26_33464	-0.20180013836197702	0.95	-0.6005599745063888	0.2773470914169012	1598.3941840214293	Spearman correlation	20
cDCs/CD11b+ | Count	lachnospiraceae_bacterium_a2_ref_m_otu_v25_11108	0.2919261919517195	0.95	-0.18653379458774197	0.6584570756955961	941.738164704213	Spearman correlation	20
cDCs/CD11b+ | Count	lachnospiraceae_bacterium_a4_ref_m_otu_v25_11109	0.26722285577220184	0.95	-0.21226638871373285	0.6430077691361832	974.5936018229717	Spearman correlation	20
cDCs/CD11b+ | Count	lachnospiraceae_species_incertae_sedis_ext_m_otu_v26_18739	0.07727494479033416	0.95	-0.3901567232539502	0.5130373660696669	1227.2243234288555	Spearman correlation	20
cDCs/CD11b+ | Count	lachnospiraceae_species_incertae_sedis_ext_m_otu_v26_18758	-0.01811333651406905	0.95	-0.4680180829802856	0.4392481871096937	1354.0907375637119	Spearman correlation	20
cDCs/CD11b+ | Count	lachnospiraceae_species_incertae_sedis_ext_m_otu_v26_18766	-0.2112595198476947	0.95	-0.6068396617217209	0.2682014460041419	1610.975161397434	Spearman correlation	20
cDCs/CD11b+ | Count	lachnospiraceae_species_incertae_sedis_ext_m_otu_v26_18771	-0.04609360925553466	0.95	-0.4896048690046145	0.41636606712381735	1391.3045003098612	Spearman correlation	20
cDCs/CD11b+ | Count	lachnospiraceae_species_incertae_sedis_ext_m_otu_v26_18773	0.04114651477340558	0.95	-0.42045486249842656	0.4858273429741939	1275.2751353513706	Spearman correlation	20
cDCs/CD11b+ | Count	lachnospiraceae_species_incertae_sedis_ext_m_otu_v26_18787	0.264152824163507	0.95	-0.21541854292834414	0.6410661850029933	978.6767438625358	Spearman correlation	20
cDCs/CD11b+ | Count	lachnospiraceae_species_incertae_sedis_ext_m_otu_v26_18803	0.10253900279631001	0.95	-0.3683506923351204	0.5315584348227719	1193.6231262809076	Spearman correlation	20
cDCs/CD11b+ | Count	lachnospiraceae_species_incertae_sedis_ext_m_otu_v26_18829	-0.007682268209255775	0.95	-0.45983073621215664	0.44762946055585556	1340.2174167183105	Spearman correlation	20
cDCs/CD11b+ | Count	lachnospiraceae_species_incertae_sedis_ext_m_otu_v26_18836	-0.03707918197274572	0.95	-0.48270909627616165	0.42380254540410056	1379.3153120237519	Spearman correlation	20
cDCs/CD11b+ | Count	lachnospiraceae_species_incertae_sedis_ext_m_otu_v26_18852	0.08381697453841878	0.95	-0.38456000124801	0.5178725745520009	1218.523423863903	Spearman correlation	20
cDCs/CD11b+ | Count	lachnospiraceae_species_incertae_sedis_ext_m_otu_v26_18854	0.175762619523113	0.95	-0.3020804221496022	0.5830169110061626	1096.2357160342597	Spearman correlation	20
cDCs/CD11b+ | Count	lachnospiraceae_species_incertae_sedis_ext_m_otu_v26_18886	0.1196583590621253	0.95	-0.3532740716404509	0.5438796970056631	1170.8543824473734	Spearman correlation	20
cDCs/CD11b+ | Count	lachnospiraceae_species_incertae_sedis_ext_m_otu_v26_18920	0.13410013166301463	0.95	-0.34036159495162827	0.5541335145836085	1151.6468248881906	Spearman correlation	20
cDCs/CD11b+ | Count	lachnospiraceae_species_incertae_sedis_ext_m_otu_v26_18934	0.010606364971222335	0.95	-0.44528801577402427	0.4621336405453844	1315.8935345882744	Spearman correlation	20
cDCs/CD11b+ | Count	lachnospiraceae_species_incertae_sedis_ext_m_otu_v26_18956	-0.21944807879149641	0.95	-0.6122361144930666	0.2602140659606726	1621.86594479269	Spearman correlation	20
cDCs/CD11b+ | Count	lachnospiraceae_species_incertae_sedis_ext_m_otu_v26_18959	-0.001515194995888905	0.95	-0.45495376859302317	0.4525473053699041	1332.0152093445322	Spearman correlation	20
cDCs/CD11b+ | Count	lachnospiraceae_species_incertae_sedis_ext_m_otu_v26_18965	0.06933949711814645	0.95	-0.39689947210369025	0.5071349301101097	1237.7784688328652	Spearman correlation	20
cDCs/CD11b+ | Count	lachnospiraceae_species_incertae_sedis_ext_m_otu_v26_18984	0.030303899917778102	0.95	-0.4293512309032879	0.47748957434828115	1289.695813109355	Spearman correlation	20
cDCs/CD11b+ | Count	lachnospiraceae_species_incertae_sedis_ext_m_otu_v26_19000	-0.1180941954036184	0.95	-0.5427614680308825	0.3546618676757361	1487.0652798868123	Spearman correlation	20
cDCs/CD11b+ | Count	lachnospiraceae_species_incertae_sedis_ext_m_otu_v26_19001	0.09434029434410962	0.95	-0.3754844465808157	0.5255925967026672	1204.5274085223343	Spearman correlation	20
cDCs/CD11b+ | Count	lachnospiraceae_species_incertae_sedis_ext_m_otu_v26_23287	-0.05675628891430604	0.95	-0.4976905082845592	0.40748924507677203	1405.4858642560268	Spearman correlation	20
cDCs/CD11b+ | Count	lachnospiraceae_species_incertae_sedis_ext_m_otu_v26_23302	0.03262604634428046	0.95	-0.4274533861319713	0.47928206471057966	1286.607358362107	Spearman correlation	20
cDCs/CD11b+ | Count	lachnospiraceae_species_incertae_sedis_ext_m_otu_v26_23304	0.30575427472837985	0.95	-0.17183716206460423	0.666972291480795	923.3468146112547	Spearman correlation	20
cDCs/CD11b+ | Count	lachnospiraceae_species_incertae_sedis_ext_m_otu_v26_23339	0.08899003673458972	0.95	-0.38010991917684506	0.5216764449102712	1211.6432511429957	Spearman correlation	20
cDCs/CD11b+ | Count	lachnospiraceae_species_incertae_sedis_ext_m_otu_v26_27733	0.13410013166301463	0.95	-0.34036159495162827	0.5541335145836085	1151.6468248881906	Spearman correlation	20
cDCs/CD11b+ | Count	lachnospiraceae_species_incertae_sedis_ext_m_otu_v26_27753	0.3493661324904855	0.95	-0.12405035954952243	0.6932239249829898	865.3430437876542	Spearman correlation	20
cDCs/CD11b+ | Count	lachnospiraceae_species_incertae_sedis_ext_m_otu_v26_27779	0.0193514094745773	0.95	-0.43824809224608563	0.46898474600269674	1304.2626253988121	Spearman correlation	20
cDCs/CD11b+ | Count	lachnospiraceae_species_incertae_sedis_ext_m_otu_v26_27795	0.11523402313883663	0.95	-0.3571941649996365	0.5407128145965379	1176.7387492253472	Spearman correlation	20
cDCs/CD11b+ | Count	lachnospiraceae_species_incertae_sedis_ext_m_otu_v26_27796	0.09961687231325635	0.95	-0.3708996344908112	0.5294370002509917	1197.509559823369	Spearman correlation	20
cDCs/CD11b+ | Count	lachnospiraceae_species_incertae_sedis_ext_m_otu_v26_27814	-0.244408563190724	0.95	-0.6284629359705283	0.23545492107232652	1655.063389043663	Spearman correlation	20
cDCs/CD11b+ | Count	lachnospiraceae_species_incertae_sedis_ext_m_otu_v26_33439	0.1009882604850561	0.95	-0.3697042698954018	0.5304332828397434	1195.6856135548753	Spearman correlation	20
cDCs/CD11b+ | Count	lachnospiraceae_species_incertae_sedis_ext_m_otu_v26_33451	-0.07010146961395025	0.95	-0.5077034779694616	0.39625420083656765	1423.2349545865536	Spearman correlation	20
cDCs/CD11b+ | Count	lactobacillus_animalis_murinus_ref_m_otu_v25_03470	0.10699316690016815	0.95	-0.3644517064490792	0.5347817869391059	1187.6990880227763	Spearman correlation	20
cDCs/CD11b+ | Count	lactobacillus_taiwanensis_ref_m_otu_v25_01041	0.18910382806100318	0.95	-0.2894873198646957	0.592053388234656	1078.491908678866	Spearman correlation	20
cDCs/CD11b+ | Count	muribaculaceae_species_incertae_sedis_ext_m_otu_v26_18165	-0.06943445663726469	0.95	-0.5072058052043446	0.39681908140585764	1422.347827327562	Spearman correlation	20
cDCs/CD11b+ | Count	muribaculaceae_species_incertae_sedis_ext_m_otu_v26_18726	0.05864661654135339	0.95	-0.4059063133942762	0.4991160133912042	1252	Spearman correlation	20
cDCs/CD11b+ | Count	muribaculaceae_species_incertae_sedis_ext_m_otu_v26_18727	-0.08872180451127819	0.95	-0.5214796296303333	0.3803411987097929	1448	Spearman correlation	20
cDCs/CD11b+ | Count	muribaculaceae_species_incertae_sedis_ext_m_otu_v26_18738	0.15939849624060148	0.95	-0.3173024960948394	0.5717935829622982	1118.0000000000002	Spearman correlation	20
cDCs/CD11b+ | Count	muribaculaceae_species_incertae_sedis_ext_m_otu_v26_18747	0.32418204624272057	0.95	-0.1519158413692703	0.6781751685135148	898.8378784971818	Spearman correlation	20
cDCs/CD11b+ | Count	muribaculaceae_species_incertae_sedis_ext_m_otu_v26_18755	0.1320764120817535	0.95	-0.34218186045835414	0.5527042899252057	1154.3383719312678	Spearman correlation	20
cDCs/CD11b+ | Count	muribaculaceae_species_incertae_sedis_ext_m_otu_v26_18776	0.3527642220135405	0.95	-0.12023241367118938	0.6952317534484559	860.8235847219911	Spearman correlation	20
cDCs/CD11b+ | Count	muribaculaceae_species_incertae_sedis_ext_m_otu_v26_18780	0.22706766917293233	0.95	-0.25272223974752794	0.6172249490928992	1028	Spearman correlation	20
cDCs/CD11b+ | Count	muribaculaceae_species_incertae_sedis_ext_m_otu_v26_18783	0.09774436090225563	0.95	-0.3725292870787157	0.5280747456483004	1200	Spearman correlation	20
cDCs/CD11b+ | Count	muribaculaceae_species_incertae_sedis_ext_m_otu_v26_18843	0.003773611773764385	0.95	-0.4507495625884926	0.45674290358350145	1324.9810963408934	Spearman correlation	20
cDCs/CD11b+ | Count	muribaculaceae_species_incertae_sedis_ext_m_otu_v26_18878	0.13213501319919935	0.95	-0.34212920078522435	0.5527457109896594	1154.2604324450647	Spearman correlation	20
cDCs/CD11b+ | Count	muribaculaceae_species_incertae_sedis_ext_m_otu_v26_18981	0.14701522284940252	0.95	-0.32866054677166867	0.5631966625295897	1134.4697536102947	Spearman correlation	20
cDCs/CD11b+ | Count	muribaculaceae_species_incertae_sedis_ext_m_otu_v26_18996	0.13554232238713804	0.95	-0.33906222071491804	0.5551505333377321	1149.7287112251063	Spearman correlation	20
cDCs/CD11b+ | Count	muribaculaceae_species_incertae_sedis_ext_m_otu_v26_23390	-0.2255438587579269	0.95	-0.6162297560599794	0.2542251157396094	1629.9733321480426	Spearman correlation	20
cDCs/CD11b+ | Count	muribaculaceae_species_incertae_sedis_ext_m_otu_v26_33437	0.3783377477032214	0.95	-0.0910431012693585	0.7101728392890563	826.8107955547154	Spearman correlation	20
cDCs/CD11b+ | Count	muribaculum_intestinale_ref_m_otu_v25_10099	0.18796992481203006	0.95	-0.29056412105762186	0.5912892749160082	1080	Spearman correlation	20
cDCs/CD11b+ | Count	olsenella_species_incertae_sedis_ext_m_otu_v26_15401	0.04729690742858837	0.95	-0.4153686995266128	0.4905211788477743	1267.0951131199774	Spearman correlation	20
cDCs/CD11b+ | Count	oscillibacter_species_incertae_sedis_ext_m_otu_v26_18816	0.07682268209255776	0.95	-0.39054236278739113	0.5127020739851511	1227.8258328168984	Spearman correlation	20
cDCs/CD11b+ | Count	oscillibacter_species_incertae_sedis_ext_m_otu_v26_18818	0.16226530627186855	0.95	-0.3146533905484897	0.573770999618709	1114.1871426584148	Spearman correlation	20
cDCs/CD11b+ | Count	oscillibacter_species_incertae_sedis_ext_m_otu_v26_18825	0.12648743430343196	0.95	-0.34719052967472885	0.5487442553193291	1161.7717123764355	Spearman correlation	20
cDCs/CD11b+ | Count	oscillibacter_species_incertae_sedis_ext_m_otu_v26_18880	0.04427820575295205	0.95	-0.4178686819661494	0.4882205855548168	1271.1099863485738	Spearman correlation	20
cDCs/CD11b+ | Count	oscillibacter_species_incertae_sedis_ext_m_otu_v26_18885	0.0876268370174378	0.95	-0.38128471115013657	0.5206757197350724	1213.4563067668078	Spearman correlation	20
cDCs/CD11b+ | Count	oscillibacter_species_incertae_sedis_ext_m_otu_v26_27820	0.09986948672032508	0.95	-0.37067956131481977	0.5296206080461534	1197.1735826619677	Spearman correlation	20
cDCs/CD11b+ | Count	parasutterella_excrementihominis_ref_m_otu_v25_03674	0.09473684210526316	0.95	-0.3751406839569031	0.525882126433248	1204	Spearman correlation	20
cDCs/CD11b+ | Count	ruminococcaceae_species_incertae_sedis_ext_m_otu_v26_18745	0.03310783520001186	0.95	-0.42705912092784454	0.479653496667278	1285.9665791839843	Spearman correlation	20
cDCs/CD11b+ | Count	ruminococcaceae_species_incertae_sedis_ext_m_otu_v26_18873	0.08469481999769345	0.95	-0.38380637287058217	0.5185192857909213	1217.3558894030677	Spearman correlation	20
cDCs/CD11b+ | Count	ruminococcaceae_species_incertae_sedis_ext_m_otu_v26_18940	0.09865494966008614	0.95	-0.3717371609203798	0.5287374769653587	1198.7889169520854	Spearman correlation	20
cDCs/CD11b+ | Count	ruminococcaceae_species_incertae_sedis_ext_m_otu_v26_18990	0.04038454227760177	0.95	-0.42108297424182406	0.4852440322688341	1276.2885587707897	Spearman correlation	20
cDCs/CD11b+ | Count	ruminococcaceae_species_incertae_sedis_ext_m_otu_v26_18992	0.022097202378310407	0.95	-0.43602603608143464	0.4711247701564388	1300.6107208368473	Spearman correlation	20
cDCs/CD11b+ | Count	ruminococcaceae_species_incertae_sedis_ext_m_otu_v26_27750	0.02482136316939624	0.95	-0.4338159518677485	0.4732427236087108	1296.987586984703	Spearman correlation	20
cDCs/CD11b+ | Count	ruminococcaceae_species_incertae_sedis_ext_m_otu_v26_27777	-0.09560006294578634	0.95	-0.5265120409029277	0.3743919207390161	1457.1480837178958	Spearman correlation	20
cDCs/CD11b+ | Count	ruminococcaceae_species_incertae_sedis_ext_m_otu_v26_27824	0.02470265583266059	0.95	-0.4339123730808873	0.47315054010860447	1297.1454677425613	Spearman correlation	20
cDCs/CD11b+ | Count	ruminococcaceae_species_incertae_sedis_ext_m_otu_v26_33503	0.037837525942870695	0.95	-0.4231793318785289	0.48329134372710214	1279.676090495982	Spearman correlation	20
cDCs/CD11b+ | Count	ruminococcus_species_incertae_sedis_ext_m_otu_v26_18826	-0.023304318817343184	0.95	-0.4720639063108751	0.43504739600306047	1360.9947440270664	Spearman correlation	20
cDCs/CD11b+ | Count	sutterellaceae_species_incertae_sedis_ext_m_otu_v26_17688	-0.12895056412263228	0.95	-0.5504918288001367	0.34498647425964496	1501.5042502831009	Spearman correlation	20
cDCs/CD11b+ | Count	sutterellaceae_species_incertae_sedis_ext_m_otu_v26_17689	0.15620436163978044	0.95	-0.3202453327734183	0.5695847321500627	1122.248199019092	Spearman correlation	20
cDCs/CD11b+ | Count	unassigned	0.010526315789473684	0.95	-0.4453521975684676	0.46207067790867046	1316	Spearman correlation	20
cDCs/CD11b+ | Count	lachnospiraceae_species_incertae_sedis_ext_m_otu_v26_18881	0.07272935980266744	0.95	-0.3940252499149842	0.5096613657396739	1233.2699514624521	Spearman correlation	20
cDCs/CD11b+ | Count	alistipes_species_incertae_sedis_ext_m_otu_v26_17309	0.08450495030181353	0.95	-0.38396942849634086	0.5183794503006751	1217.6084160985881	Spearman correlation	20
cDCs/CD11b+ | Count	alistipes_species_incertae_sedis_ext_m_otu_v26_18761	0.17866644426629774	0.95	-0.2993535554603186	0.5849923917438402	1092.373629125824	Spearman correlation	20
cDCs/CD11b+ | Count	alistipes_species_incertae_sedis_ext_m_otu_v26_18779	0.14604039792201728	0.95	-0.3295488609438821	0.562516056400788	1135.766270763717	Spearman correlation	20
cDCs/CD11b+ | Count	alistipes_species_incertae_sedis_ext_m_otu_v26_18785	-0.029192619195171948	0.95	-0.4766304456080173	0.43025802491921095	1368.8261835295787	Spearman correlation	20
cDCs/CD11b+ | Count	bacteroides_caecimuris_ref_m_otu_v25_03476	0.05515355453437887	0.95	-0.408829168721708	0.4964800097362584	1256.6457724692762	Spearman correlation	20
cDCs/CD11b+ | Count	bacteroides_faecis_thetaiotaomicron_ref_m_otu_v25_01657	-0.037859120595444114	0.95	-0.48330791807508156	0.4231615788190562	1380.3526303919407	Spearman correlation	20
cDCs/CD11b+ | Count	candidatus_melainabacteria_species_incertae_sedis_ext_m_otu_v26_18847	0.08143204301811122	0.95	-0.38660431212011037	0.5161130802288066	1221.695382785912	Spearman correlation	20
cDCs/CD11b+ | Count	clostridia_species_incertae_sedis_ext_m_otu_v26_18828	0.06345553540845271	0.95	-0.401866793784974	0.5027317270436749	1245.6041379067578	Spearman correlation	20
cDCs/CD11b+ | Count	clostridia_species_incertae_sedis_ext_m_otu_v26_18950	0.052673559089313544	0.95	-0.41089856826110854	0.4946035525389693	1259.944166411213	Spearman correlation	20
cDCs/CD11b+ | Count	clostridiales_family_xiii_incertae_sedis_species_incertae_sedis_ext_m_otu_v26_23391	-0.005333807470626649	0.95	-0.4579767660646596	0.44950545994922975	1337.0939639359333	Spearman correlation	20
cDCs/CD11b+ | Count	clostridiales_species_incertae_sedis_ext_m_otu_v26_18760	-0.19094418999275314	0.95	-0.5932920287878184	0.28773705405808103	1583.9557726903615	Spearman correlation	20
cDCs/CD11b+ | Count	clostridiales_species_incertae_sedis_ext_m_otu_v26_18764	0.0015536212544895456	0.95	-0.45251674816976906	0.45498424081098215	1327.9336837315288	Spearman correlation	20
cDCs/CD11b+ | Count	clostridiales_species_incertae_sedis_ext_m_otu_v26_18814	0.00987629232924629	0.95	-0.44587319963802274	0.4615592337238555	1316.8645312021024	Spearman correlation	20
cDCs/CD11b+ | Count	clostridiales_species_incertae_sedis_ext_m_otu_v26_18817	0.2346752304102756	0.95	-0.24518439996010796	0.6221748046091025	1017.8819435543334	Spearman correlation	20
cDCs/CD11b+ | Count	clostridiales_species_incertae_sedis_ext_m_otu_v26_18819	-0.007057901666474454	0.95	-0.4593382203123716	0.44812860900183016	1339.387009216411	Spearman correlation	20
cDCs/CD11b+ | Count	clostridiales_species_incertae_sedis_ext_m_otu_v26_18853	0.03417966759877	0.95	-0.4261813737302652	0.4804792451956342	1284.541042093636	Spearman correlation	20
cDCs/CD11b+ | Count	clostridiales_species_incertae_sedis_ext_m_otu_v26_18869	-0.19232782041142887	0.95	-0.59422201697023	0.28641905110856486	1585.7960011472005	Spearman correlation	20
cDCs/CD11b+ | Count	clostridiales_species_incertae_sedis_ext_m_otu_v26_18870	0.16685631887735572	0.95	-0.31039548559292585	0.576927743815968	1108.0810958931168	Spearman correlation	20
cDCs/CD11b+ | Count	clostridiales_species_incertae_sedis_ext_m_otu_v26_18882	-0.1596667259894817	0.95	-0.5719788010689952	0.3170549506950669	1542.3567455660107	Spearman correlation	20
cDCs/CD11b+ | Count	clostridiales_species_incertae_sedis_ext_m_otu_v26_18897	-0.07234349208136316	0.95	-0.5093741613687801	0.3943528834253022	1426.2168444682131	Spearman correlation	20
cDCs/CD11b+ | Count	clostridiales_species_incertae_sedis_ext_m_otu_v26_18945	-0.042567216685729534	0.95	-0.4869138722695194	0.41928256198668246	1386.6143981920204	Spearman correlation	20
cDCs/CD11b+ | Count	clostridiales_species_incertae_sedis_ext_m_otu_v26_18948	-0.2584296492819446	0.95	-0.6374337440917109	0.22126825090997404	1673.7114335449862	Spearman correlation	20
cDCs/CD11b+ | Count	clostridiales_species_incertae_sedis_ext_m_otu_v26_18953	0.05054932481690301	0.95	-0.41266731749700947	0.492992994947395	1262.769397993519	Spearman correlation	20
cDCs/CD11b+ | Count	clostridiales_species_incertae_sedis_ext_m_otu_v26_18954	0.011035945066670619	0.95	-0.44494350720348474	0.4624714487710944	1315.322193061328	Spearman correlation	20
cDCs/CD11b+ | Count	clostridiales_species_incertae_sedis_ext_m_otu_v26_18967	0.004660863763468637	0.95	-0.45004228286988895	0.457444790223866	1323.8010511945868	Spearman correlation	20
cDCs/CD11b+ | Count	clostridiales_species_incertae_sedis_ext_m_otu_v26_18970	0.020495326552388293	0.95	-0.437323046843961	0.46987693751590015	1302.7412156853236	Spearman correlation	20
cDCs/CD11b+ | Count	clostridiales_species_incertae_sedis_ext_m_otu_v26_23334	0.05054932481690301	0.95	-0.41266731749700947	0.492992994947395	1262.769397993519	Spearman correlation	20
cDCs/CD11b+ | Count	clostridiales_species_incertae_sedis_ext_m_otu_v26_23344	-0.2243290509351116	0.95	-0.6154354762711383	0.2554215767138344	1628.3576377436984	Spearman correlation	20
cDCs/CD11b+ | Count	clostridiales_species_incertae_sedis_ext_m_otu_v26_23378	0.006306254323811782	0.95	-0.44872913553934646	0.4587449330004882	1321.6126817493302	Spearman correlation	20
cDCs/CD11b+ | Count	clostridiales_species_incertae_sedis_ext_m_otu_v26_27760	-0.144271873892067	0.95	-0.5612798605208663	0.3311582908467247	1521.881592276449	Spearman correlation	20
cDCs/CD11b+ | Count	clostridiales_species_incertae_sedis_ext_m_otu_v26_27793	-0.06584194886164194	0.95	-0.5045203273018682	0.3998554463488944	1417.5697919859838	Spearman correlation	20
cDCs/CD11b+ | Count	clostridiales_species_incertae_sedis_ext_m_otu_v26_27807	0.04609360925553466	0.95	-0.41636606712381735	0.4896048690046145	1268.6954996901388	Spearman correlation	20
cDCs/CD11b+ | Count	clostridiales_species_incertae_sedis_ext_m_otu_v26_33446	0.10382170952368801	0.95	-0.3672295610910142	0.5324879689828866	1191.917126333495	Spearman correlation	20
cDCs/CD11b+ | Count	clostridiales_species_incertae_sedis_ext_m_otu_v26_33485	0.07786628214276602	0.95	-0.38965224874546955	0.5134755628310751	1226.437844750121	Spearman correlation	20
cDCs/CD11b+ | Count	clostridiales_species_incertae_sedis_ext_m_otu_v26_33487	-0.018918762971435348	0.95	-0.46864706652394184	0.43859770576646645	1355.161954752009	Spearman correlation	20
cDCs/CD11b+ | Count	clostridium_species_incertae_sedis_ext_m_otu_v26_18861	-0.07094536114288255	0.95	-0.5083327054299557	0.39553901893357657	1424.3573303200337	Spearman correlation	20
cDCs/CD11b+ | Count	clostridium_species_incertae_sedis_ext_m_otu_v26_18991	-0.005940485910885652	0.95	-0.45845608013217404	0.4490212166182339	1337.9008462614777	Spearman correlation	20
cDCs/CD11b+ | Count	clostridium_species_incertae_sedis_ext_m_otu_v26_23327	0.07851278109859403	0.95	-0.3891003942194727	0.5139543759883489	1225.57800113887	Spearman correlation	20
cDCs/CD11b+ | Count	clostridium_species_incertae_sedis_ext_m_otu_v26_23345	-0.4506025650327572	0.95	-0.7508367081733825	0.003958072814705586	1929.301411493567	Spearman correlation	20
cDCs/CD11b+ | Count	clostridium_species_incertae_sedis_ext_m_otu_v26_23387	0.12559884497301094	0.95	-0.3479843739621465	0.5481129002499401	1162.9535361858955	Spearman correlation	20
cDCs/CD11b+ | Count	clostridium_species_incertae_sedis_ext_m_otu_v26_33449	-0.3478556912229032	0.95	-0.6923297340708413	0.12574293757518107	1792.6480693264612	Spearman correlation	20
cDCs/CD11b+ | Count	firmicutes_bacterium_asf500_ref_m_otu_v25_08057	-0.5431301404238311	0.95	-0.7997791087022014	-0.11860965663555278	2052.3630867636953	Spearman correlation	20
cDCs/CD11b+ | Count	firmicutes_species_incertae_sedis_ext_m_otu_v26_19006	-0.06521879230737275	0.95	-0.5040536387438629	0.4003810961373908	1416.740993768806	Spearman correlation	20
cDCs/CD11b+ | Count	firmicutes_species_incertae_sedis_ext_m_otu_v26_23322	0.20560872566738386	0.95	-0.27367523525390247	0.6030942657685879	1056.5403948623796	Spearman correlation	20
cDCs/CD11b+ | Count	firmicutes_species_incertae_sedis_ext_m_otu_v26_23325	0.08806305718527109	0.95	-0.3809089456476872	0.5209960785632629	1212.8761339435894	Spearman correlation	20
cDCs/CD11b+ | Count	lachnoclostridium_species_incertae_sedis_ext_m_otu_v26_27798	0.1148807479096424	0.95	-0.3575064614911967	0.5404594237346625	1177.2086052801756	Spearman correlation	20
cDCs/CD11b+ | Count	lachnospiraceae_bacterium_coe1_ref_m_otu_v25_07500	-0.013982591290405908	0.95	-0.4647850709219585	0.44257675420931536	1348.59684641624	Spearman correlation	20
cDCs/CD11b+ | Count	lachnospiraceae_species_incertae_sedis_ext_m_otu_v26_18737	0.13904693239779645	0.95	-0.33589709854736877	0.5576167317878467	1145.0675799109308	Spearman correlation	20
cDCs/CD11b+ | Count	lachnospiraceae_species_incertae_sedis_ext_m_otu_v26_18751	-0.1072063235048003	0.95	-0.5349357307945098	0.3642647028573677	1472.5844102613846	Spearman correlation	20
cDCs/CD11b+ | Count	lachnospiraceae_species_incertae_sedis_ext_m_otu_v26_18767	0.050450034590494255	0.95	-0.412749906397818	0.49291764056699794	1262.9014539946427	Spearman correlation	20
cDCs/CD11b+ | Count	lachnospiraceae_species_incertae_sedis_ext_m_otu_v26_18784	-0.017525367403487563	0.95	-0.46755863088624044	0.4397227421492197	1353.3087386466386	Spearman correlation	20
cDCs/CD11b+ | Count	lachnospiraceae_species_incertae_sedis_ext_m_otu_v26_18793	0.17194045244670997	0.95	-0.3056577866569441	0.5804093178101963	1101.3191982458757	Spearman correlation	20
cDCs/CD11b+ | Count	lachnospiraceae_species_incertae_sedis_ext_m_otu_v26_18830	0.16463632381597382	0.95	-0.312456799588409	0.5754028207360419	1111.0336893247547	Spearman correlation	20
cDCs/CD11b+ | Count	lachnospiraceae_species_incertae_sedis_ext_m_otu_v26_18850	0.15536212544895456	0.95	-0.3210197772053398	0.5690013011940019	1123.3683731528904	Spearman correlation	20
cDCs/CD11b+ | Count	lachnospiraceae_species_incertae_sedis_ext_m_otu_v26_18889	0.11938244797183475	0.95	-0.35351902360690357	0.5436825560668557	1171.2213441974598	Spearman correlation	20
cDCs/CD11b+ | Count	lachnospiraceae_species_incertae_sedis_ext_m_otu_v26_18894	-0.17612611437054218	0.95	-0.5832644615959055	0.3017395061845494	1564.247732112821	Spearman correlation	20
cDCs/CD11b+ | Count	lachnospiraceae_species_incertae_sedis_ext_m_otu_v26_18895	0.06766950710026094	0.95	-0.39831208184624806	0.5058875284157125	1239.999555556653	Spearman correlation	20
cDCs/CD11b+ | Count	lachnospiraceae_species_incertae_sedis_ext_m_otu_v26_18898	0.12050428102410041	0.95	-0.3525226635484114	0.5444838240859468	1169.7293062379465	Spearman correlation	20
cDCs/CD11b+ | Count	lachnospiraceae_species_incertae_sedis_ext_m_otu_v26_18960	-0.18817684851168454	0.95	-0.5914287704403469	0.2903677081651988	1580.2752085205404	Spearman correlation	20
cDCs/CD11b+ | Count	lachnospiraceae_species_incertae_sedis_ext_m_otu_v26_18971	0.07205967580281918	0.95	-0.39459379114362864	0.5091628525278996	1234.1606311822504	Spearman correlation	20
cDCs/CD11b+ | Count	lachnospiraceae_species_incertae_sedis_ext_m_otu_v26_18997	0.09833303307847392	0.95	-0.3720172762159124	0.528503244282599	1199.2170660056297	Spearman correlation	20
cDCs/CD11b+ | Count	lachnospiraceae_species_incertae_sedis_ext_m_otu_v26_23286	0.06345553540845271	0.95	-0.401866793784974	0.5027317270436749	1245.6041379067578	Spearman correlation	20
cDCs/CD11b+ | Count	lachnospiraceae_species_incertae_sedis_ext_m_otu_v26_23295	0.07205967580281918	0.95	-0.39459379114362864	0.5091628525278996	1234.1606311822504	Spearman correlation	20
cDCs/CD11b+ | Count	lachnospiraceae_species_incertae_sedis_ext_m_otu_v26_23338	0.06148597965716489	0.95	-0.40352342468075303	0.5012527202346678	1248.2236470559708	Spearman correlation	20
cDCs/CD11b+ | Count	lachnospiraceae_species_incertae_sedis_ext_m_otu_v26_23363	-0.08394848479859347	0.95	-0.5179694901394566	0.3844471397298439	1441.6514847821293	Spearman correlation	20
cDCs/CD11b+ | Count	lachnospiraceae_species_incertae_sedis_ext_m_otu_v26_23364	-0.017342199390482402	0.95	-0.4674154496500125	0.4398705265242771	1353.0651251893414	Spearman correlation	20
cDCs/CD11b+ | Count	lachnospiraceae_species_incertae_sedis_ext_m_otu_v26_27764	-0.11666570499051798	0.95	-0.5417389155490467	0.3559274710752264	1485.1653876373891	Spearman correlation	20
cDCs/CD11b+ | Count	lachnospiraceae_species_incertae_sedis_ext_m_otu_v26_27772	-0.044143780266682475	0.95	-0.48811799438030185	0.4179798458864175	1388.7112277546876	Spearman correlation	20
cDCs/CD11b+ | Count	mucispirillum_schaedleri_ref_m_otu_v25_04199	-0.08040474262860023	0.95	-0.5153540524392208	0.3874834764003192	1436.9383076960385	Spearman correlation	20
cDCs/CD11b+ | Count	oscillibacter_species_incertae_sedis_ext_m_otu_v26_18744	-0.22735141019880278	0.95	-0.6174101211769067	0.25244214089210554	1632.3773755644077	Spearman correlation	20
cDCs/CD11b+ | Count	oscillibacter_species_incertae_sedis_ext_m_otu_v26_18942	-0.00987629232924629	0.95	-0.4615592337238555	0.44587319963802274	1343.1354687978976	Spearman correlation	20
cDCs/CD11b+ | Count	oscillibacter_species_incertae_sedis_ext_m_otu_v26_18975	-0.07736428991242929	0.95	-0.5131035877590265	0.39008052022653006	1432.894505583531	Spearman correlation	20
cDCs/CD11b+ | Count	oscillibacter_species_incertae_sedis_ext_m_otu_v26_23349	0.04608936420314935	0.95	-0.41636958371546184	0.4896016346683374	1268.7011456098114	Spearman correlation	20
cDCs/CD11b+ | Count	oscillibacter_species_incertae_sedis_ext_m_otu_v26_23389	-0.06936879756192961	0.95	-0.5071567997627321	0.3968746677377134	1422.2605007573666	Spearman correlation	20
cDCs/CD11b+ | Count	oscillibacter_species_incertae_sedis_ext_m_otu_v26_33432	-0.13416143287349847	0.95	-0.5541767691281818	0.3403064010941951	1508.434705721753	Spearman correlation	20
cDCs/CD11b+ | Count	oscillibacter_species_incertae_sedis_ext_m_otu_v26_33473	0.05054932481690301	0.95	-0.41266731749700947	0.492992994947395	1262.769397993519	Spearman correlation	20
cDCs/CD11b+ | Count	parabacteroides_goldsteinii_ref_m_otu_v25_01679	-0.08040474262860023	0.95	-0.5153540524392208	0.3874834764003192	1436.9383076960385	Spearman correlation	20
cDCs/CD11b+ | Count	prevotella_species_incertae_sedis_ext_m_otu_v26_18740	0.07923468397896682	0.95	-0.3884837776627388	0.5144887147056942	1224.6178703079743	Spearman correlation	20
cDCs/CD11b+ | Count	prevotella_species_incertae_sedis_ext_m_otu_v26_18789	0.034849484905444816	0.95	-0.42563240510714995	0.480994876518274	1283.6501850757584	Spearman correlation	20
cDCs/CD11b+ | Count	ruminococcaceae_species_incertae_sedis_ext_m_otu_v26_23360	-0.16789696959718695	0.95	-0.5776415880324896	0.30942767111835734	1553.3029695642588	Spearman correlation	20
cDCs/CD11b+ | Count	ruminococcaceae_species_incertae_sedis_ext_m_otu_v26_23382	-0.07468039430827678	0.95	-0.5111120466497897	0.3923668425419124	1429.324924430008	Spearman correlation	20
cDCs/CD11b+ | Count	ruminococcaceae_species_incertae_sedis_ext_m_otu_v26_33488	0.00987629232924629	0.95	-0.44587319963802274	0.4615592337238555	1316.8645312021024	Spearman correlation	20
cDCs/CD11b+ | Count	clostridia_species_incertae_sedis_ext_m_otu_v26_33428	0.2015853580409703	0.95	-0.2775537448759179	0.6004168174042777	1061.8914738055093	Spearman correlation	20
cDCs/CD11b+ | Count	clostridiales_species_incertae_sedis_ext_m_otu_v26_18759	0.1186533823127863	0.95	-0.3541659711280359	0.5431614067301127	1172.1910015239941	Spearman correlation	20
cDCs/CD11b+ | Count	clostridiales_species_incertae_sedis_ext_m_otu_v26_18928	0.1403192198128323	0.95	-0.33474539632606765	0.5585102175901341	1143.375437648933	Spearman correlation	20
cDCs/CD11b+ | Count	clostridiales_species_incertae_sedis_ext_m_otu_v26_23312	0.03986012062070165	0.95	-0.42151501029606536	0.4848423430327762	1276.9860395744668	Spearman correlation	20
cDCs/CD11b+ | Count	clostridiales_species_incertae_sedis_ext_m_otu_v26_27801	0.07872946360241227	0.95	-0.38891535789539106	0.5141147957361728	1225.2898134087916	Spearman correlation	20
cDCs/CD11b+ | Count	clostridiales_species_incertae_sedis_ext_m_otu_v26_27822	0.3402014945999419	0.95	-0.13427793755220477	0.687782077027509	877.5320121820773	Spearman correlation	20
cDCs/CD11b+ | Count	clostridiales_species_incertae_sedis_ext_m_otu_v26_27826	0.00987629232924629	0.95	-0.44587319963802274	0.4615592337238555	1316.8645312021024	Spearman correlation	20
cDCs/CD11b+ | Count	clostridiales_species_incertae_sedis_ext_m_otu_v26_33501	0.23373891845882888	0.95	-0.24611527235002464	0.6215672610573285	1019.1272384497576	Spearman correlation	20
cDCs/CD11b+ | Count	clostridiales_species_incertae_sedis_ext_m_otu_v26_33502	0.08354963484337628	0.95	-0.38478938782272937	0.5176755260377981	1218.8789856583096	Spearman correlation	20
cDCs/CD11b+ | Count	clostridium_species_incertae_sedis_ext_m_otu_v26_18932	0.18477323090362063	0.95	-0.29359332204122207	0.5891311852230953	1084.2516028981845	Spearman correlation	20
cDCs/CD11b+ | Count	clostridium_species_incertae_sedis_ext_m_otu_v26_27794	0.21833006250704914	0.95	-0.26130849799692013	0.6115014662654807	1039.6210168656246	Spearman correlation	20
cDCs/CD11b+ | Count	lachnospiraceae_species_incertae_sedis_ext_m_otu_v26_18732	-0.1761272132048922	0.95	-0.5832652098194978	0.30173847542020127	1564.2491935625064	Spearman correlation	20
cDCs/CD11b+ | Count	lachnospiraceae_species_incertae_sedis_ext_m_otu_v26_18736	0.18383839000848437	0.95	-0.29447736946955977	0.5884989816131818	1085.4949412887158	Spearman correlation	20
cDCs/CD11b+ | Count	lachnospiraceae_species_incertae_sedis_ext_m_otu_v26_18811	0.07390929236144825	0.95	-0.3930226533814197	0.5105389950722617	1231.7006411592738	Spearman correlation	20
cDCs/CD11b+ | Count	lachnospiraceae_species_incertae_sedis_ext_m_otu_v26_18812	0.12612508647623566	0.95	-0.3475143244780207	0.5484868602996202	1162.2536349866066	Spearman correlation	20
cDCs/CD11b+ | Count	lachnospiraceae_species_incertae_sedis_ext_m_otu_v26_18856	0.011032330977359069	0.95	-0.4449464061427507	0.4624686073119268	1315.3269998001124	Spearman correlation	20
cDCs/CD11b+ | Count	lachnospiraceae_species_incertae_sedis_ext_m_otu_v26_18872	0.054862019697874104	0.95	-0.4090726838624563	0.4962596373136577	1257.0335138018274	Spearman correlation	20
cDCs/CD11b+ | Count	lachnospiraceae_species_incertae_sedis_ext_m_otu_v26_18887	0.01418907222857651	0.95	-0.4424106694276336	0.4649469633647422	1311.1285339359933	Spearman correlation	20
cDCs/CD11b+ | Count	lachnospiraceae_species_incertae_sedis_ext_m_otu_v26_18919	-0.10755175492958086	0.95	-0.5351851445731646	0.36396157300601806	1473.0438340563423	Spearman correlation	20
cDCs/CD11b+ | Count	lachnospiraceae_species_incertae_sedis_ext_m_otu_v26_18935	0.18383839000848437	0.95	-0.29447736946955977	0.5884989816131818	1085.4949412887158	Spearman correlation	20
cDCs/CD11b+ | Count	lachnospiraceae_species_incertae_sedis_ext_m_otu_v26_18957	0.2485533569526983	0.95	-0.2312823615428926	0.6311254892735638	999.4240352529113	Spearman correlation	20
cDCs/CD11b+ | Count	lachnospiraceae_species_incertae_sedis_ext_m_otu_v26_18962	0.21703047624408947	0.95	-0.2625791218379979	0.6106466556478446	1041.349466595361	Spearman correlation	20
cDCs/CD11b+ | Count	lachnospiraceae_species_incertae_sedis_ext_m_otu_v26_19004	-0.03734019715413839	0.95	-0.4829095450882372	0.42358809014782667	1379.6624622150039	Spearman correlation	20
cDCs/CD11b+ | Count	lachnospiraceae_species_incertae_sedis_ext_m_otu_v26_27774	0.08515635859036429	0.95	-0.3834098925272858	0.5188591036241522	1216.7420430748155	Spearman correlation	20
cDCs/CD11b+ | Count	oscillibacter_sp_1_3_ref_m_otu_v25_07502	-0.13168389772328387	0.95	-0.5524267951673937	0.34253450182218526	1505.1395839719678	Spearman correlation	20
cDCs/CD11b+ | Count	oscillibacter_species_incertae_sedis_ext_m_otu_v26_18979	0.06525209268856091	0.95	-0.4003530140924221	0.5040785842357315	1243.214716724214	Spearman correlation	20
cDCs/CD11b+ | Count	ruminococcaceae_species_incertae_sedis_ext_m_otu_v26_27743	-0.08528211853731515	0.95	-0.5189516733662466	0.38330182969128795	1443.425217654629	Spearman correlation	20
cDCs/CD11b+ | Count	eggerthellaceae_species_incertae_sedis_ext_m_otu_v26_18906	0.2685008064597601	0.95	-0.21095130529142847	0.643814563809083	972.8939274085192	Spearman correlation	20
cDCs/CD11b+ | Count	lachnospiraceae_species_incertae_sedis_ext_m_otu_v26_18822	0.06248174465591218	0.95	-0.40268624863450503	0.5020007955385981	1246.8992796076368	Spearman correlation	20
cDCs/CD11b+ | Count	lactobacillus_johnsonii_ref_m_otu_v25_01040	0.04938146164623145	0.95	-0.41363825593211756	0.49210624764461885	1264.322656010512	Spearman correlation	20
cDCs/CD11b+ | Count	lactobacillus_reuteri_ref_m_otu_v25_04085	0.16996412540709263	0.95	-0.30750226016489257	0.5790577167054136	1103.947713208567	Spearman correlation	20
cDCs/CD11b+ | Count	lactobacillus_species_incertae_sedis_ext_m_otu_v26_33429	0.05654575250843723	0.95	-0.4076653725825362	0.4975315942124589	1254.7941491637787	Spearman correlation	20
cDCs/CD11b+ | Count	clostridia_species_incertae_sedis_ext_m_otu_v26_27819	-0.12094630921610816	0.95	-0.5447993298544777	0.35212977986155336	1490.8585912574242	Spearman correlation	20
cDCs/CD11b+ | Count	clostridiales_species_incertae_sedis_ext_m_otu_v26_18730	0.1563746285463996	0.95	-0.3200886932620797	0.5697026282582734	1122.0217440332885	Spearman correlation	20
cDCs/CD11b+ | Count	clostridiales_species_incertae_sedis_ext_m_otu_v26_23356	0.04900507428313417	0.95	-0.4139509527195041	0.4918202644334715	1264.8232512034317	Spearman correlation	20
cDCs/CD11b+ | Count	clostridiales_species_incertae_sedis_ext_m_otu_v26_27813	-0.21413227589260653	0.95	-0.6087370375912925	0.26540675506553874	1614.7959269371668	Spearman correlation	20
cDCs/CD11b+ | Count	clostridiales_species_incertae_sedis_ext_m_otu_v26_33434	-0.0193514094745773	0.95	-0.46898474600269674	0.43824809224608563	1355.7373746011879	Spearman correlation	20
cDCs/CD11b+ | Count	lachnospiraceae_species_incertae_sedis_ext_m_otu_v26_18832	-0.0016067237469880055	0.95	-0.455026349609225	0.45247451842920816	1332.1369425834941	Spearman correlation	20
cDCs/CD11b+ | Count	lachnospiraceae_species_incertae_sedis_ext_m_otu_v26_18845	0.2926900683029817	0.95	-0.1857274883694377	0.6589299257648389	940.7222091570343	Spearman correlation	20
cDCs/CD11b+ | Count	lachnospiraceae_species_incertae_sedis_ext_m_otu_v26_18875	0.16562970259155452	0.95	-0.3115349807483267	0.5760855296453304	1109.7124955532324	Spearman correlation	20
cDCs/CD11b+ | Count	lachnospiraceae_species_incertae_sedis_ext_m_otu_v26_18969	0.2253012825163786	0.95	-0.2544641458292458	0.6160712155174806	1030.3492942532164	Spearman correlation	20
cDCs/CD11b+ | Count	lachnospiraceae_species_incertae_sedis_ext_m_otu_v26_23289	-0.09165321119652149	0.95	-0.5236280526093281	0.37781044685540394	1451.8987708913737	Spearman correlation	20
cDCs/CD11b+ | Count	lachnospiraceae_species_incertae_sedis_ext_m_otu_v26_23370	0.10289472997436937	0.95	-0.3680399113280698	0.5318163218631997	1193.1500091340888	Spearman correlation	20
cDCs/CD11b+ | Count	ruminococcaceae_species_incertae_sedis_ext_m_otu_v26_16287	-0.25059558898592343	0.95	-0.6324340815194491	0.22921993649792402	1663.2921333512784	Spearman correlation	20
cDCs/CD11b+ | Count	clostridia_species_incertae_sedis_ext_m_otu_v26_27808	-0.0398861196873751	0.95	-0.48486226186148473	0.4214935963310641	1383.0485391842092	Spearman correlation	20
cDCs/CD11b+ | Count	clostridiales_species_incertae_sedis_ext_m_otu_v26_18729	0.05592691256338205	0.95	-0.4081828728669439	0.49706431888041175	1255.617206290702	Spearman correlation	20
cDCs/CD11b+ | Count	clostridiales_species_incertae_sedis_ext_m_otu_v26_23372	0.20949066619943973	0.95	-0.269918227406002	0.6056691358707722	1051.3774139547452	Spearman correlation	20
cDCs/CD11b+ | Count	clostridium_species_incertae_sedis_ext_m_otu_v26_27738	0.4226783968732528	0.95	-0.03844669322067326	0.7353888687038116	767.8377321585737	Spearman correlation	20
cDCs/CD11b+ | Count	clostridium_species_incertae_sedis_ext_m_otu_v26_27800	-0.04086966687324073	0.95	-0.4856154541668469	0.42068312587993306	1384.35665694141	Spearman correlation	20
cDCs/CD11b+ | Count	lachnospiraceae_species_incertae_sedis_ext_m_otu_v26_27780	0.20751433915982237	0.95	-0.2718327760150074	0.6043592848097551	1054.0059289174362	Spearman correlation	20
cDCs/CD11b+ | Count	clostridiales_species_incertae_sedis_ext_m_otu_v26_18862	-0.07383175346386453	0.95	-0.5104813498499469	0.3930885727968201	1428.1962321069398	Spearman correlation	20
cDCs/CD11b+ | Count	clostridiales_species_incertae_sedis_ext_m_otu_v26_23321	0.29684284360564317	0.95	-0.18133274382634013	0.6614954971987561	935.1990180044945	Spearman correlation	20
cDCs/CD11b+ | Count	clostridium_species_incertae_sedis_ext_m_otu_v26_27810	-0.029702429554428263	0.95	-0.4770246850376077	0.42984213982205316	1369.5042313073898	Spearman correlation	20
cDCs/CD11b+ | Count	erysipelotrichaceae_species_incertae_sedis_ext_m_otu_v26_33494	-0.25349150311732144	0.95	-0.6342859550533386	0.22628798367495553	1667.1436991460375	Spearman correlation	20
cDCs/CD11b+ | Count	lachnoclostridium_species_incertae_sedis_ext_m_otu_v26_19003	0.11028526434325024	0.95	-0.3615592816937565	0.5371562096422001	1183.3205984234771	Spearman correlation	20
cDCs/CD11b+ | Count	lachnospiraceae_bacterium_28_4_ref_m_otu_v25_11106	0.2346752304102756	0.95	-0.24518439996010796	0.6221748046091025	1017.8819435543334	Spearman correlation	20
cDCs/CD11b+ | Count	lachnospiraceae_species_incertae_sedis_ext_m_otu_v26_18788	0.018477323090362062	0.95	-0.43895428237306866	0.46830238832079746	1305.4251602898185	Spearman correlation	20
cDCs/CD11b+ | Count	lachnospiraceae_species_incertae_sedis_ext_m_otu_v26_18808	0.05006980982032193	0.95	-0.4130661042310252	0.4926290150038325	1263.4071529389719	Spearman correlation	20
cDCs/CD11b+ | Count	clostridium_species_incertae_sedis_ext_m_otu_v26_33455	-0.122204281595362	0.95	-0.5456965745919773	0.3510107551939187	1492.5316945218312	Spearman correlation	20
cDCs/CD11b+ | Count	lachnospiraceae_species_incertae_sedis_ext_m_otu_v26_18802	0.2154196473182918	0.95	-0.2641517468403496	0.6095858486797511	1043.491869066672	Spearman correlation	20
cDCs/CD11b+ | Count	lachnospiraceae_species_incertae_sedis_ext_m_otu_v26_18902	0.08741000697446033	0.95	-0.38147143362510627	0.5205164349932656	1213.7446907239678	Spearman correlation	20
cDCs/CD11b+ | Count	lachnospiraceae_species_incertae_sedis_ext_m_otu_v26_18933	-0.031399711243252734	0.95	-0.47833590723338254	0.4284561513320642	1371.7616159535262	Spearman correlation	20
cDCs/CD11b+ | Count	lachnospiraceae_species_incertae_sedis_ext_m_otu_v26_18958	-0.18625731619280653	0.95	-0.590133809867732	0.29218819013981556	1577.7222305364328	Spearman correlation	20
cDCs/CD11b+ | Count	lachnospiraceae_species_incertae_sedis_ext_m_otu_v26_23351	-0.29254077340845996	0.95	-0.658837532903513	0.18588512659055093	1719.0792286332517	Spearman correlation	20
cDCs/CD11b+ | Count	lachnospiraceae_species_incertae_sedis_ext_m_otu_v26_27740	0.03979414932394492	0.95	-0.4215693448234869	0.48479179795583033	1277.0737813991534	Spearman correlation	20
cDCs/CD11b+ | Count	oscillospiraceae_species_incertae_sedis_ext_m_otu_v26_26131	-0.5757044318686748	0.95	-0.8162337662852143	-0.16507508177461422	2095.6868943853374	Spearman correlation	20
cDCs/CD11b+ | Count	clostridium_species_incertae_sedis_ext_m_otu_v26_27737	-0.15612983612977113	0.95	-0.5695331238890352	0.32031388540169936	1537.6526820525958	Spearman correlation	20
cDCs/CD11b+ | Count	lachnospiraceae_species_incertae_sedis_ext_m_otu_v26_18762	0.06279942248650547	0.95	-0.40241900142170955	0.502239314900113	1246.4767680929476	Spearman correlation	20
cDCs/CD11b+ | Count	lachnospiraceae_species_incertae_sedis_ext_m_otu_v26_18782	0.02470265583266059	0.95	-0.4339123730808873	0.47315054010860447	1297.1454677425613	Spearman correlation	20
cDCs/CD11b+ | Count	lachnospiraceae_species_incertae_sedis_ext_m_otu_v26_27825	-0.008230243607705242	0.95	-0.46026276378802533	0.4471911489308186	1340.9462239982481	Spearman correlation	20
cDCs/CD11b+ | Count	clostridium_species_incertae_sedis_ext_m_otu_v26_23369	0.019359315887324553	0.95	-0.4382417019338181	0.46899091571459706	1304.2521098698583	Spearman correlation	20
cDCs/CD11b+ | Count	faecalibaculum_rodentium_ref_m_otu_v25_05241	0.0019763270396173558	0.95	-0.45218053509951434	0.45531937856664106	1327.371485037309	Spearman correlation	20
cDCs/CD11b+ | Count	clostridium_cocleatum_ref_m_otu_v25_11811	0.05469873791517702	0.95	-0.4092090420835889	0.4961361870649355	1257.2506785728146	Spearman correlation	20
cDCs/CD11b+ | Count	lachnospiraceae_species_incertae_sedis_ext_m_otu_v26_18821	-0.38538377272538443	0.95	-0.714237550296549	0.08285659226987278	1842.5604177247612	Spearman correlation	20
cDCs/CD11b+ | Count	roseburia_species_incertae_sedis_ext_m_otu_v26_23385	-0.3235158627122064	0.95	-0.6777730187918601	0.1526428210627068	1760.2760974072344	Spearman correlation	20
cDCs/CD11b+ | Count	lachnospiraceae_species_incertae_sedis_ext_m_otu_v26_33489	0.04595959750212109	0.95	-0.41647707547651314	0.4895027585860379	1268.8737353221788	Spearman correlation	20
cDCs/CD11b+ | Count	clostridium_species_incertae_sedis_ext_m_otu_v26_33441	-0.2951089944873039	0.95	-0.660425367563745	0.1831699442315143	1722.4949626681143	Spearman correlation	20
cDCs/CD11b+ | Count	lachnospiraceae_species_incertae_sedis_ext_m_otu_v26_23341	-0.20751433915982237	0.95	-0.6043592848097551	0.2718327760150074	1605.9940710825638	Spearman correlation	20
cDCs/CD11b+ | Count	clostridium_species_incertae_sedis_ext_m_otu_v26_18883	-0.21286550422035036	0.95	-0.6079009259495226	0.26664009716352394	1613.111120613066	Spearman correlation	20
cDCs/CD11b+ | Count	lachnospiraceae_species_incertae_sedis_ext_m_otu_v26_18733	-0.2387648959436695	0.95	-0.6248230004913411	0.24110809447031534	1647.5573116050803	Spearman correlation	20
cDCs/CD11b- | Count	akkermansia_muciniphila_ref_m_otu_v25_03591	-0.4083047939213065	0.95	-0.7273085366818991	0.05578106435879574	1873.0453759153377	Spearman correlation	20
cDCs/CD11b- | Count	anaerotruncus_sp_g3_2012_ref_m_otu_v25_07507	-0.055930365161623634	0.95	-0.49706692658753066	0.4081799864846347	1404.3873856649595	Spearman correlation	20
cDCs/CD11b- | Count	azospirillum_species_incertae_sedis_ext_m_otu_v26_18867	0.44616749340968365	0.95	-0.009508949088400399	0.7484049437486031	736.5972337651207	Spearman correlation	20
cDCs/CD11b- | Count	bacteria_species_incertae_sedis_ext_m_otu_v26_23316	0.19095778715964049	0.95	-0.2877241106389474	0.5933011731651596	1076.0261430776782	Spearman correlation	20
cDCs/CD11b- | Count	bacteroidales_bacterium_m1_ref_m_otu_v25_10008	-0.23759398496240602	0.95	-0.624065702713543	0.24227691278962496	1646	Spearman correlation	20
cDCs/CD11b- | Count	bacteroidales_bacterium_m10_ref_m_otu_v25_10015	0.21970327440389126	0.95	-0.25996408073694716	0.6124037084532648	1037.7946450428246	Spearman correlation	20
cDCs/CD11b- | Count	bacteroidales_bacterium_m11_ref_m_otu_v25_10016	-0.5621373434747838	0.95	-0.8094275482533184	-0.1454983214236072	2077.6426668214626	Spearman correlation	20
cDCs/CD11b- | Count	bacteroidales_bacterium_m6_ref_m_otu_v25_10012	-0.11747001273551966	0.95	-0.542314815829535	0.3552150896190278	1486.2351169382412	Spearman correlation	20
cDCs/CD11b- | Count	bacteroidales_species_incertae_sedis_ext_m_otu_v26_18918	-0.3087352898818145	0.95	-0.6687956946103297	0.1686408061907521	1740.6179355428133	Spearman correlation	20
cDCs/CD11b- | Count	bacteroidales_species_incertae_sedis_ext_m_otu_v26_18943	-0.2	0.95	-0.5993593405424648	0.27907774580658473	1596	Spearman correlation	20
cDCs/CD11b- | Count	bacteroidales_species_incertae_sedis_meta_m_otu_v25_12701	-0.09552464007616128	0.95	-0.5264570217501039	0.37445736745898134	1457.0477713012945	Spearman correlation	20
cDCs/CD11b- | Count	bifidobacterium_pseudolongum_ref_m_otu_v25_03808	-0.01575865233841693	0.95	-0.46617661601467136	0.44114713891797525	1350.9590076100947	Spearman correlation	20
cDCs/CD11b- | Count	blautia_species_incertae_sedis_ext_m_otu_v26_18824	-0.07057901666474455	0.95	-0.5080596068168979	0.39584955836092794	1423.8700921641102	Spearman correlation	20
cDCs/CD11b- | Count	candidatus_arthromitus_sp_ref_m_otu_v25_00944	0.29469180850705157	0.95	-0.18361149977709132	0.6601676591933275	938.0598946856213	Spearman correlation	20
cDCs/CD11b- | Count	clostridia_species_incertae_sedis_ext_m_otu_v26_23357	-0.03181909491366701	0.95	-0.47865959218614285	0.42811335179068394	1372.319396235177	Spearman correlation	20
cDCs/CD11b- | Count	clostridiales_species_incertae_sedis_ext_m_otu_v26_18757	0.018287339899291367	0.95	-0.43910769848461345	0.4681540064576558	1305.6778379339426	Spearman correlation	20
cDCs/CD11b- | Count	clostridiales_species_incertae_sedis_ext_m_otu_v26_18798	0.17644754166186138	0.95	-0.30143794285964	0.5834832999652654	1095.3247695897244	Spearman correlation	20
cDCs/CD11b- | Count	clostridiales_species_incertae_sedis_ext_m_otu_v26_18823	-0.36364679901333724	0.95	-0.70162617418972	0.10791033498350966	1813.6502426877385	Spearman correlation	20
cDCs/CD11b- | Count	clostridiales_species_incertae_sedis_ext_m_otu_v26_18879	0.2521384374146709	0.95	-0.22765897075534147	0.6334212427830417	994.6558782384877	Spearman correlation	20
cDCs/CD11b- | Count	clostridiales_species_incertae_sedis_ext_m_otu_v26_18884	0.29242372195181704	0.95	-0.18600870223131466	0.6587650865352664	941.0764498040832	Spearman correlation	20
cDCs/CD11b- | Count	clostridiales_species_incertae_sedis_ext_m_otu_v26_18927	0.01843744370221386	0.95	-0.43898648817426056	0.46827124357481564	1305.4781998760557	Spearman correlation	20
cDCs/CD11b- | Count	clostridiales_species_incertae_sedis_ext_m_otu_v26_18988	-0.030295614462546142	0.95	-0.4774831720430059	0.4293579951832138	1370.2931672351863	Spearman correlation	20
cDCs/CD11b- | Count	clostridiales_species_incertae_sedis_ext_m_otu_v26_19011	-0.10176219216906524	0.95	-0.5309950036046333	0.36902898720716565	1465.343715584857	Spearman correlation	20
cDCs/CD11b- | Count	clostridiales_species_incertae_sedis_ext_m_otu_v26_23340	0.019973897344065017	0.95	-0.4377448284467869	0.46947036565719064	1303.4347165323934	Spearman correlation	20
cDCs/CD11b- | Count	clostridiales_species_incertae_sedis_ext_m_otu_v26_27766	0.04117096324397296	0.95	-0.42043470172407366	0.4858460523883863	1275.2426188855159	Spearman correlation	20
cDCs/CD11b- | Count	clostridiales_species_incertae_sedis_ext_m_otu_v26_27804	-0.2238720284953183	0.95	-0.6151364547637347	0.2558713168248286	1627.749797898773	Spearman correlation	20
cDCs/CD11b- | Count	clostridiales_species_incertae_sedis_ext_m_otu_v26_27811	-0.0015239449916076141	0.95	-0.4549607074773767	0.45254034732149606	1332.026846838838	Spearman correlation	20
cDCs/CD11b- | Count	clostridiales_species_incertae_sedis_ext_m_otu_v26_33426	-0.08311873711519069	0.95	-0.517357826564115	0.38515899103766466	1440.5479203632037	Spearman correlation	20
cDCs/CD11b- | Count	clostridiales_species_incertae_sedis_ext_m_otu_v26_33452	0.2819822576898525	0.95	-0.1969715886302278	0.6522751275515432	954.9635972724963	Spearman correlation	20
cDCs/CD11b- | Count	clostridiales_species_incertae_sedis_ext_m_otu_v26_33467	-0.13735946856502362	0.95	-0.5564301830405123	0.3374224396677675	1512.6880931914814	Spearman correlation	20
cDCs/CD11b- | Count	clostridium_sp_asf502_ref_m_otu_v25_03467	0.18637995465060866	0.95	-0.29207198357826886	0.5902166067841605	1082.1146603146906	Spearman correlation	20
cDCs/CD11b- | Count	clostridium_species_incertae_sedis_ext_m_otu_v26_18731	0.30688423567470907	0.95	-0.17062675796424062	0.6676639663778315	921.843966552637	Spearman correlation	20
cDCs/CD11b- | Count	clostridium_species_incertae_sedis_ext_m_otu_v26_18763	-0.09697247973688992	0.95	-0.527512555651695	0.3732002145364818	1458.9733980500635	Spearman correlation	20
cDCs/CD11b- | Count	clostridium_species_incertae_sedis_ext_m_otu_v26_18841	-0.18030820451077972	0.95	-0.5861071567467067	0.2978083802792176	1569.809911999337	Spearman correlation	20
cDCs/CD11b- | Count	clostridium_species_incertae_sedis_ext_m_otu_v26_18914	-0.1151548196875568	0.95	-0.5406560116926891	0.35726419030441453	1483.1559101844505	Spearman correlation	20
cDCs/CD11b- | Count	clostridium_species_incertae_sedis_ext_m_otu_v26_18974	-0.08981196021559237	0.95	-0.5222792442743658	0.3794008615433588	1449.449907086738	Spearman correlation	20
cDCs/CD11b- | Count	clostridium_species_incertae_sedis_ext_m_otu_v26_18994	0.13639307674888146	0.95	-0.3382948642929327	0.555749889151407	1148.5972079239875	Spearman correlation	20
cDCs/CD11b- | Count	clostridium_species_incertae_sedis_ext_m_otu_v26_19010	-0.06629160713493121	0.95	-0.5048569220138072	0.3994759567932516	1418.1678374894589	Spearman correlation	20
cDCs/CD11b- | Count	clostridium_species_incertae_sedis_ext_m_otu_v26_23329	0	0.95	-0.45375136422942275	0.45375136422942275	1330	Spearman correlation	20
cDCs/CD11b- | Count	clostridium_species_incertae_sedis_ext_m_otu_v26_23350	-0.039395069893111534	0.95	-0.4844859727967578	0.42189795945447195	1382.3954429578382	Spearman correlation	20
cDCs/CD11b- | Count	clostridium_species_incertae_sedis_ext_m_otu_v26_27791	-0.10777738724035398	0.95	-0.5353480188828615	0.36376351771050003	1473.3439250296708	Spearman correlation	20
cDCs/CD11b- | Count	clostridium_species_incertae_sedis_ext_m_otu_v26_33448	0.18972739580326617	0.95	-0.2888946375644003	0.5924732887572203	1077.662563581656	Spearman correlation	20
cDCs/CD11b- | Count	desulfovibrio_species_incertae_sedis_ext_m_otu_v26_18866	-0.03849084009239673	0.95	-0.4837926347502497	0.4226420827334545	1381.1928173228878	Spearman correlation	20
cDCs/CD11b- | Count	dorea_sp_5_2_ref_m_otu_v25_07503	-0.16709926968675257	0.95	-0.577094454294939	0.3101696276604395	1552.242028683381	Spearman correlation	20
cDCs/CD11b- | Count	dorea_species_incertae_sedis_ext_m_otu_v26_23355	0.2470265583266059	0.95	-0.23282144447424827	0.630145744422079	1001.4546774256141	Spearman correlation	20
cDCs/CD11b- | Count	eggerthellaceae_species_incertae_sedis_ext_m_otu_v26_18907	0.6080985843530298	0.95	0.21316485166950436	0.8322193551177627	521.2288828104704	Spearman correlation	20
cDCs/CD11b- | Count	eggerthellaceae_species_incertae_sedis_ext_m_otu_v26_27735	-0.2734887482495056	0.95	-0.6469555820403871	0.20580177037762457	1693.7400351718425	Spearman correlation	20
cDCs/CD11b- | Count	enterorhabdus_caecimuris_ref_m_otu_v25_02234	0.20968295626674177	0.95	-0.26973174560018026	0.6057964655238168	1051.1216681652336	Spearman correlation	20
cDCs/CD11b- | Count	enterorhabdus_mucosicola_ref_m_otu_v25_02233	0.08143204301811122	0.95	-0.38660431212011037	0.5161130802288066	1221.695382785912	Spearman correlation	20
cDCs/CD11b- | Count	erysipelotrichaceae_species_incertae_sedis_ext_m_otu_v26_19009	0.12297195931432978	0.95	-0.35032720556360486	0.5462436415737975	1166.4472941119413	Spearman correlation	20
cDCs/CD11b- | Count	firmicutes_species_incertae_sedis_ext_m_otu_v26_33447	0.28937396832545265	0.95	-0.18922311635464753	0.6568751125414604	945.132622127148	Spearman correlation	20
cDCs/CD11b- | Count	firmicutes_species_incertae_sedis_ext_m_otu_v26_33498	0.05257610221046269	0.95	-0.41097979243839683	0.4945297287932207	1260.0737840600846	Spearman correlation	20
cDCs/CD11b- | Count	hungateiclostridiaceae_bacterium_kb18_ref_m_otu_v25_10098	-0.006037778838023016	0.95	-0.4585329231681051	0.4489435337162399	1338.0302458545707	Spearman correlation	20
cDCs/CD11b- | Count	lachnoclostridium_species_incertae_sedis_ext_m_otu_v26_18770	-0.19728938036350094	0.95	-0.5975480487721699	0.2816778793039581	1592.3948758834565	Spearman correlation	20
cDCs/CD11b- | Count	lachnoclostridium_species_incertae_sedis_ext_m_otu_v26_18786	-0.06453105295774852	0.95	-0.5035382857948012	0.40096086781941886	1415.8263004338057	Spearman correlation	20
cDCs/CD11b- | Count	lachnoclostridium_species_incertae_sedis_ext_m_otu_v26_18936	0.10755175492958086	0.95	-0.36396157300601806	0.5351851445731646	1186.9561659436574	Spearman correlation	20
cDCs/CD11b- | Count	lachnoclostridium_species_incertae_sedis_ext_m_otu_v26_18998	-0.07989558937626007	0.95	-0.5149776080473303	0.3879188948478139	1436.2611338704257	Spearman correlation	20
cDCs/CD11b- | Count	lachnoclostridium_species_incertae_sedis_ext_m_otu_v26_27803	-0.3103636356539333	0.95	-0.6697898819104432	0.16689058272281873	1742.7836354197314	Spearman correlation	20
cDCs/CD11b- | Count	lachnoclostridium_species_incertae_sedis_ext_m_otu_v26_33464	-0.17026886674291813	0.95	-0.5792662746633342	0.3072180838728767	1556.457592768081	Spearman correlation	20
cDCs/CD11b- | Count	lachnospiraceae_bacterium_a2_ref_m_otu_v25_11108	0.2888532846680172	0.95	-0.18977088924762742	0.6565519755794029	945.8251313915371	Spearman correlation	20
cDCs/CD11b- | Count	lachnospiraceae_bacterium_a4_ref_m_otu_v25_11109	0.29829528086199275	0.95	-0.17979115629070952	0.662390798214325	933.2672764535496	Spearman correlation	20
cDCs/CD11b- | Count	lachnospiraceae_species_incertae_sedis_ext_m_otu_v26_18739	0.18182339950666862	0.95	-0.2963800980132139	0.5871346217473105	1088.1748786561309	Spearman correlation	20
cDCs/CD11b- | Count	lachnospiraceae_species_incertae_sedis_ext_m_otu_v26_18758	-0.2400017088114149	0.95	-0.6256221328439425	0.23987197839363053	1649.2022727191816	Spearman correlation	20
cDCs/CD11b- | Count	lachnospiraceae_species_incertae_sedis_ext_m_otu_v26_18766	-0.05833285249525899	0.95	-0.4988795673222688	0.40616924771418234	1407.5826938186945	Spearman correlation	20
cDCs/CD11b- | Count	lachnospiraceae_species_incertae_sedis_ext_m_otu_v26_18771	-0.04916651653923696	0.95	-0.4919429417178035	0.41381684237523453	1395.3914669971853	Spearman correlation	20
cDCs/CD11b- | Count	lachnospiraceae_species_incertae_sedis_ext_m_otu_v26_18773	-0.07086344210975405	0.95	-0.5082716449300156	0.39560846854550874	1424.2483780059729	Spearman correlation	20
cDCs/CD11b- | Count	lachnospiraceae_species_incertae_sedis_ext_m_otu_v26_18787	-0.031698338899620836	0.95	-0.47856640380954096	0.42821206998158684	1372.1587907364956	Spearman correlation	20
cDCs/CD11b- | Count	lachnospiraceae_species_incertae_sedis_ext_m_otu_v26_18803	0.13827229164956956	0.95	-0.3365976252990478	0.5570722515087566	1146.0978521060724	Spearman correlation	20
cDCs/CD11b- | Count	lachnospiraceae_species_incertae_sedis_ext_m_otu_v26_18829	-0.007682268209255775	0.95	-0.45983073621215664	0.44762946055585556	1340.2174167183105	Spearman correlation	20
cDCs/CD11b- | Count	lachnospiraceae_species_incertae_sedis_ext_m_otu_v26_18836	0.15573256428553203	0.95	-0.32067923352911876	0.5692579616190957	1122.8756895002423	Spearman correlation	20
cDCs/CD11b- | Count	lachnospiraceae_species_incertae_sedis_ext_m_otu_v26_18852	0.057147937185285526	0.95	-0.4071615137144241	0.49798604788492995	1253.99324354357	Spearman correlation	20
cDCs/CD11b- | Count	lachnospiraceae_species_incertae_sedis_ext_m_otu_v26_18854	0.034849484905444816	0.95	-0.42563240510714995	0.480994876518274	1283.6501850757584	Spearman correlation	20
cDCs/CD11b- | Count	lachnospiraceae_species_incertae_sedis_ext_m_otu_v26_18886	0.3156943941213518	0.95	-0.16113971209762495	0.6730355894439882	910.1264558186022	Spearman correlation	20
cDCs/CD11b- | Count	lachnospiraceae_species_incertae_sedis_ext_m_otu_v26_18920	0.255848935409699	0.95	-0.22389477730674762	0.635790261542408	989.7209159051004	Spearman correlation	20
cDCs/CD11b- | Count	lachnospiraceae_species_incertae_sedis_ext_m_otu_v26_18934	0.03787987489722263	0.95	-0.4231445162820925	0.4833238471353067	1279.619766386694	Spearman correlation	20
cDCs/CD11b- | Count	lachnospiraceae_species_incertae_sedis_ext_m_otu_v26_18956	-0.13715504924468525	0.95	-0.5562863283970246	0.3376070502972398	1512.4162154954313	Spearman correlation	20
cDCs/CD11b- | Count	lachnospiraceae_species_incertae_sedis_ext_m_otu_v26_18959	-0.07879013978622307	0.95	-0.5141597115702552	0.38886353662150497	1434.7908859156769	Spearman correlation	20
cDCs/CD11b- | Count	lachnospiraceae_species_incertae_sedis_ext_m_otu_v26_18965	-0.019811284890898985	0.95	-0.46934353351176034	0.43787632368830676	1356.3490089048955	Spearman correlation	20
cDCs/CD11b- | Count	lachnospiraceae_species_incertae_sedis_ext_m_otu_v26_18984	-0.062122994831445115	0.95	-0.5017313580317196	0.40298795243947766	1412.6235831258218	Spearman correlation	20
cDCs/CD11b- | Count	lachnospiraceae_species_incertae_sedis_ext_m_otu_v26_19000	-0.07631937798193027	0.95	-0.5123287851728852	0.39097133202870826	1431.5047727159672	Spearman correlation	20
cDCs/CD11b- | Count	lachnospiraceae_species_incertae_sedis_ext_m_otu_v26_19001	0.02867944948060933	0.95	-0.4306764535794675	0.4762334265316326	1291.8563321907898	Spearman correlation	20
cDCs/CD11b- | Count	lachnospiraceae_species_incertae_sedis_ext_m_otu_v26_23287	0.040990653104776585	0.95	-0.4205833789207849	0.48570805883604995	1275.4824313706472	Spearman correlation	20
cDCs/CD11b- | Count	lachnospiraceae_species_incertae_sedis_ext_m_otu_v26_23302	0.0598144182978475	0.95	-0.40492701909689804	0.4999954685628167	1250.446823663863	Spearman correlation	20
cDCs/CD11b- | Count	lachnospiraceae_species_incertae_sedis_ext_m_otu_v26_23304	0.2765616555332079	0.95	-0.2026160421176511	0.6488843716940276	962.1729981408334	Spearman correlation	20
cDCs/CD11b- | Count	lachnospiraceae_species_incertae_sedis_ext_m_otu_v26_23339	0.21876717363919973	0.95	-0.26088075437581315	0.6117887726118577	1039.0396590598643	Spearman correlation	20
cDCs/CD11b- | Count	lachnospiraceae_species_incertae_sedis_ext_m_otu_v26_27733	0.3228990012412063	0.95	-0.15331551836937568	0.6774004538393682	900.5443283491956	Spearman correlation	20
cDCs/CD11b- | Count	lachnospiraceae_species_incertae_sedis_ext_m_otu_v26_27753	0.35818850957357856	0.95	-0.11410878757517799	0.6984257645579722	853.6092822671404	Spearman correlation	20
cDCs/CD11b- | Count	lachnospiraceae_species_incertae_sedis_ext_m_otu_v26_27779	0.20802765185170602	0.95	-0.27133587359032385	0.604699699633593	1053.323223037231	Spearman correlation	20
cDCs/CD11b- | Count	lachnospiraceae_species_incertae_sedis_ext_m_otu_v26_27795	-0.016900990060362706	0.95	-0.4670704622380744	0.44022640323142503	1352.4783167802823	Spearman correlation	20
cDCs/CD11b- | Count	lachnospiraceae_species_incertae_sedis_ext_m_otu_v26_27796	0.17432952654819858	0.95	-0.30342330716539595	0.5820401956052929	1098.141729690896	Spearman correlation	20
cDCs/CD11b- | Count	lachnospiraceae_species_incertae_sedis_ext_m_otu_v26_27814	-0.08062088021916243	0.95	-0.5155138038529472	0.3872985763892076	1437.2257706914859	Spearman correlation	20
cDCs/CD11b- | Count	lachnospiraceae_species_incertae_sedis_ext_m_otu_v26_33439	0.2919324504778092	0.95	-0.18652719104667223	0.6584609509861797	941.7298408645138	Spearman correlation	20
cDCs/CD11b- | Count	lachnospiraceae_species_incertae_sedis_ext_m_otu_v26_33451	-0.0739113320929693	0.95	-0.51054051142950585	0.3930209192462019	1428.3020716836493	Spearman correlation	20
cDCs/CD11b- | Count	lactobacillus_animalis_murinus_ref_m_otu_v25_03470	0.13332994644482493	0.95	-0.341054769224858	0.553589873397086	1152.6711712283827	Spearman correlation	20
cDCs/CD11b- | Count	lactobacillus_taiwanensis_ref_m_otu_v25_01041	0.33185867865607416	0.95	-0.14350130226236507	0.6827940134696431	888.6279573874212	Spearman correlation	20
cDCs/CD11b- | Count	muribaculaceae_species_incertae_sedis_ext_m_otu_v26_18165	-0.38868201269773167	0.95	-0.7161326472418704	0.07900265411159497	1846.947076887983	Spearman correlation	20
cDCs/CD11b- | Count	muribaculaceae_species_incertae_sedis_ext_m_otu_v26_18726	-0.12330827067669173	0.95	-0.5464831920468426	0.3500275909142545	1494	Spearman correlation	20
cDCs/CD11b- | Count	muribaculaceae_species_incertae_sedis_ext_m_otu_v26_18727	-0.3443609022556391	0.95	-0.6902567327663647	0.12964860477845128	1788	Spearman correlation	20
cDCs/CD11b- | Count	muribaculaceae_species_incertae_sedis_ext_m_otu_v26_18738	-0.1699248120300752	0.95	-0.5790308076351792	0.30753891433212605	1556	Spearman correlation	20
cDCs/CD11b- | Count	muribaculaceae_species_incertae_sedis_ext_m_otu_v26_18747	0.10906356544128651	0.95	-0.3626337227578559	0.5362758490242775	1184.945457963089	Spearman correlation	20
cDCs/CD11b- | Count	muribaculaceae_species_incertae_sedis_ext_m_otu_v26_18755	0.01283028003079891	0.95	-0.44350305122149514	0.46388104152826215	1312.9357275590376	Spearman correlation	20
cDCs/CD11b- | Count	muribaculaceae_species_incertae_sedis_ext_m_otu_v26_18776	0.13614141617153697	0.95	-0.33852192079848925	0.5555726398539415	1148.9319164918559	Spearman correlation	20
cDCs/CD11b- | Count	muribaculaceae_species_incertae_sedis_ext_m_otu_v26_18780	-0.03609022556390977	0.95	-0.48194919503591355	0.42461462309869663	1378	Spearman correlation	20
cDCs/CD11b- | Count	muribaculaceae_species_incertae_sedis_ext_m_otu_v26_18783	-0.24962406015037594	0.95	-0.6318118308320254	0.23020160909056614	1662	Spearman correlation	20
cDCs/CD11b- | Count	muribaculaceae_species_incertae_sedis_ext_m_otu_v26_18843	-0.032453061254373715	0.95	-0.4791486639433109	0.4275949033858443	1373.1625714683169	Spearman correlation	20
cDCs/CD11b- | Count	muribaculaceae_species_incertae_sedis_ext_m_otu_v26_18878	0.3119000892957845	0.95	-0.16523636678255912	0.6707267843234471	915.1728812366067	Spearman correlation	20
cDCs/CD11b- | Count	muribaculaceae_species_incertae_sedis_ext_m_otu_v26_18981	0.15665556533133054	0.95	-0.319830184427308	0.5698971171534158	1121.6480981093305	Spearman correlation	20
cDCs/CD11b- | Count	muribaculaceae_species_incertae_sedis_ext_m_otu_v26_18996	-0.0888555224537905	0.95	-0.5215777508703509	0.3802259095920565	1448.1778448635414	Spearman correlation	20
cDCs/CD11b- | Count	muribaculaceae_species_incertae_sedis_ext_m_otu_v26_23390	-0.5440483620039183	0.95	-0.8002482848062201	-0.1198944683152076	2053.5843214652114	Spearman correlation	20
cDCs/CD11b- | Count	muribaculaceae_species_incertae_sedis_ext_m_otu_v26_33437	0.2008273929160241	0.95	-0.2782826759324694	0.5999114080436262	1062.8995674216878	Spearman correlation	20
cDCs/CD11b- | Count	muribaculum_intestinale_ref_m_otu_v25_10099	-0.01654135338345865	0.95	-0.4667891561385072	0.4405163777346673	1352	Spearman correlation	20
cDCs/CD11b- | Count	olsenella_species_incertae_sedis_ext_m_otu_v26_15401	-0.09144068769527085	0.95	-0.5234724789993827	0.37799415951021376	1451.6161146347104	Spearman correlation	20
cDCs/CD11b- | Count	oscillibacter_species_incertae_sedis_ext_m_otu_v26_18816	0.010755175492958085	0.95	-0.44516869009458343	0.4622506752777837	1315.6956165943657	Spearman correlation	20
cDCs/CD11b- | Count	oscillibacter_species_incertae_sedis_ext_m_otu_v26_18818	0.07849112489429921	0.95	-0.3891188854912562	0.5139383412575349	1225.6068038905821	Spearman correlation	20
cDCs/CD11b- | Count	oscillibacter_species_incertae_sedis_ext_m_otu_v26_18825	0.07695922207618451	0.95	-0.3904259538959957	0.5128033140679452	1227.6442346386746	Spearman correlation	20
cDCs/CD11b- | Count	oscillibacter_species_incertae_sedis_ext_m_otu_v26_18880	0.07535063084274296	0.95	-0.3917964302488203	0.5116098241712254	1229.7836609791518	Spearman correlation	20
cDCs/CD11b- | Count	oscillibacter_species_incertae_sedis_ext_m_otu_v26_18885	0.08991275450484923	0.95	-0.3793138702874501	0.5223531371528434	1210.4160365085506	Spearman correlation	20
cDCs/CD11b- | Count	oscillibacter_species_incertae_sedis_ext_m_otu_v26_27820	0.05223942382293927	0.95	-0.4112603360758584	0.494274645286045	1260.5215663154909	Spearman correlation	20
cDCs/CD11b- | Count	parasutterella_excrementihominis_ref_m_otu_v25_03674	-0.2075187969924812	0.95	-0.6043622417453104	0.2718284617962629	1606	Spearman correlation	20
cDCs/CD11b- | Count	ruminococcaceae_species_incertae_sedis_ext_m_otu_v26_18745	0.13558446796195334	0.95	-0.3390242214579753	0.5551802351264361	1149.672657610602	Spearman correlation	20
cDCs/CD11b- | Count	ruminococcaceae_species_incertae_sedis_ext_m_otu_v26_18873	0.28055159124235957	0.95	-0.1984644269680571	0.6513816382763638	956.8663836476618	Spearman correlation	20
cDCs/CD11b- | Count	ruminococcaceae_species_incertae_sedis_ext_m_otu_v26_18940	0.08467235836968023	0.95	-0.38382566391183714	0.5185027444308715	1217.3857633683253	Spearman correlation	20
cDCs/CD11b- | Count	ruminococcaceae_species_incertae_sedis_ext_m_otu_v26_18990	-0.08000711205939974	0.95	-0.5150600771226584	0.38782354056695506	1436.4094590390016	Spearman correlation	20
cDCs/CD11b- | Count	ruminococcaceae_species_incertae_sedis_ext_m_otu_v26_18992	-0.05867188217689314	0.95	-0.49913505019641924	0.40588513744155064	1408.033603295268	Spearman correlation	20
cDCs/CD11b- | Count	ruminococcaceae_species_incertae_sedis_ext_m_otu_v26_27750	-0.19255360519289202	0.95	-0.5943736731898823	0.2862038035049879	1586.0962949065463	Spearman correlation	20
cDCs/CD11b- | Count	ruminococcaceae_species_incertae_sedis_ext_m_otu_v26_27777	-0.01767396121686806	0.95	-0.4676747683505136	0.4396028348794395	1353.5063684184347	Spearman correlation	20
cDCs/CD11b- | Count	ruminococcaceae_species_incertae_sedis_ext_m_otu_v26_27824	0.06175663958165147	0.95	-0.40329594801271645	0.5014561204416648	1247.8636693564035	Spearman correlation	20
cDCs/CD11b- | Count	ruminococcaceae_species_incertae_sedis_ext_m_otu_v26_33503	-0.0015765635809529455	0.95	-0.4550024336859734	0.4524985035416841	1332.0968295626676	Spearman correlation	20
cDCs/CD11b- | Count	ruminococcus_species_incertae_sedis_ext_m_otu_v26_18826	-0.07379700958825341	0.95	-0.5104555187222104	0.3931181086209115	1428.1500227523773	Spearman correlation	20
cDCs/CD11b- | Count	sutterellaceae_species_incertae_sedis_ext_m_otu_v26_17688	-0.290527174589545	0.95	-0.6575903135955696	0.18800885167142428	1716.4011422040949	Spearman correlation	20
cDCs/CD11b- | Count	sutterellaceae_species_incertae_sedis_ext_m_otu_v26_17689	-0.20878046385024313	0.95	-0.605198681795558	0.27060666601221534	1607.6780169208232	Spearman correlation	20
cDCs/CD11b- | Count	unassigned	-0.18646616541353384	0.95	-0.59027480518125	0.2919902857679315	1578	Spearman correlation	20
cDCs/CD11b- | Count	lachnospiraceae_species_incertae_sedis_ext_m_otu_v26_18881	-0.056062214847889494	0.95	-0.4971665051531287	0.40806975281433416	1404.562745747693	Spearman correlation	20
cDCs/CD11b- | Count	alistipes_species_incertae_sedis_ext_m_otu_v26_17309	-0.04302070197183234	0.95	-0.4872604010144122	0.4189080413868038	1387.217533622537	Spearman correlation	20
cDCs/CD11b- | Count	alistipes_species_incertae_sedis_ext_m_otu_v26_18761	0.1227360791046741	0.95	-0.35053728985747457	0.5460755856625092	1166.7610147907835	Spearman correlation	20
cDCs/CD11b- | Count	alistipes_species_incertae_sedis_ext_m_otu_v26_18779	0.15846936795793365	0.95	-0.3181594733360975	0.5711516757621292	1119.2357406159483	Spearman correlation	20
cDCs/CD11b- | Count	alistipes_species_incertae_sedis_ext_m_otu_v26_18785	-0.08450495030181353	0.95	-0.5183794503006751	0.38396942849634086	1442.3915839014119	Spearman correlation	20
cDCs/CD11b- | Count	bacteroides_caecimuris_ref_m_otu_v25_03476	-0.08156511586070114	0.95	-0.5162113520710597	0.38649036603608744	1438.4816040947326	Spearman correlation	20
cDCs/CD11b- | Count	bacteroides_faecis_thetaiotaomicron_ref_m_otu_v25_01657	-0.10699316690016815	0.95	-0.5347817869391059	0.3644517064490792	1472.300911977224	Spearman correlation	20
cDCs/CD11b- | Count	candidatus_melainabacteria_species_incertae_sedis_ext_m_otu_v26_18847	-0.001536453641851155	0.95	-0.454970626938321	0.45253040027273655	1332.043483343662	Spearman correlation	20
cDCs/CD11b- | Count	clostridia_species_incertae_sedis_ext_m_otu_v26_18828	0.1247600357183138	0.95	-0.34873312331904893	0.5475164725049783	1164.0691524946426	Spearman correlation	20
cDCs/CD11b- | Count	clostridia_species_incertae_sedis_ext_m_otu_v26_18950	0.08065638735551138	0.95	-0.3872681973699174	0.5155400449634968	1222.7270048171697	Spearman correlation	20
cDCs/CD11b- | Count	clostridiales_family_xiii_incertae_sedis_species_incertae_sedis_ext_m_otu_v26_23391	-0.15468041664817284	0.95	-0.5685287650910775	0.32164614895636884	1535.7249541420697	Spearman correlation	20
cDCs/CD11b- | Count	clostridiales_species_incertae_sedis_ext_m_otu_v26_18760	0.007637767599710125	0.95	-0.4476650458624339	0.4597956422258391	1319.8417690923854	Spearman correlation	20
cDCs/CD11b- | Count	clostridiales_species_incertae_sedis_ext_m_otu_v26_18764	-0.03884053136223864	0.95	-0.4840608345066989	0.42235438289883154	1381.6579067117773	Spearman correlation	20
cDCs/CD11b- | Count	clostridiales_species_incertae_sedis_ext_m_otu_v26_18814	0.047735412924690405	0.95	-0.41500496241641804	0.4908548566702175	1266.5119008101617	Spearman correlation	20
cDCs/CD11b- | Count	clostridiales_species_incertae_sedis_ext_m_otu_v26_18817	0.40935829665551837	0.95	-0.05451998498620023	0.7279037975064077	785.5534654481606	Spearman correlation	20
cDCs/CD11b- | Count	clostridiales_species_incertae_sedis_ext_m_otu_v26_18819	0.02117370499942336	0.95	-0.436774008111182	0.47040560153379074	1301.8389723507669	Spearman correlation	20
cDCs/CD11b- | Count	clostridiales_species_incertae_sedis_ext_m_otu_v26_18853	-0.055930365161623634	0.95	-0.49706692658753066	0.4081799864846347	1404.3873856649595	Spearman correlation	20
cDCs/CD11b- | Count	clostridiales_species_incertae_sedis_ext_m_otu_v26_18869	-0.06352111499827008	0.95	-0.5027809287997759	0.40181158109236975	1414.4830829476994	Spearman correlation	20
cDCs/CD11b- | Count	clostridiales_species_incertae_sedis_ext_m_otu_v26_18870	0.2947794966833285	0.95	-0.18351870538904144	0.6602218339693509	937.9432694111732	Spearman correlation	20
cDCs/CD11b- | Count	clostridiales_species_incertae_sedis_ext_m_otu_v26_18882	-0.08230243607705243	0.95	-0.5167556421617711	0.3858587629392149	1439.4622399824796	Spearman correlation	20
cDCs/CD11b- | Count	clostridiales_species_incertae_sedis_ext_m_otu_v26_18897	-0.03705398374899089	0.95	-0.4826897426159242	0.42382324603040467	1379.281798386158	Spearman correlation	20
cDCs/CD11b- | Count	clostridiales_species_incertae_sedis_ext_m_otu_v26_18945	-0.13873759512385922	0.95	-0.5573993476764263	0.33617690291087715	1514.521001514733	Spearman correlation	20
cDCs/CD11b- | Count	clostridiales_species_incertae_sedis_ext_m_otu_v26_18948	-0.28970457499122454	0.95	-0.6570802174267427	0.18887515477036312	1715.3070847383287	Spearman correlation	20
cDCs/CD11b- | Count	clostridiales_species_incertae_sedis_ext_m_otu_v26_18953	0.10540071983098924	0.95	-0.3658475678947363	0.5336308063133334	1189.8170426247843	Spearman correlation	20
cDCs/CD11b- | Count	clostridiales_species_incertae_sedis_ext_m_otu_v26_18954	-0.01418907222857651	0.95	-0.4649469633647422	0.4424106694276336	1348.8714660640067	Spearman correlation	20
cDCs/CD11b- | Count	clostridiales_species_incertae_sedis_ext_m_otu_v26_18967	-0.09011003276039364	0.95	-0.5224977441946237	0.37914358382187063	1449.8463435713236	Spearman correlation	20
cDCs/CD11b- | Count	clostridiales_species_incertae_sedis_ext_m_otu_v26_18970	-0.040990653104776585	0.95	-0.48570805883604995	0.4205833789207849	1384.517568629353	Spearman correlation	20
cDCs/CD11b- | Count	clostridiales_species_incertae_sedis_ext_m_otu_v26_23334	0.12691107081690542	0.95	-0.34681182390769655	0.5490450854863618	1161.2082758135157	Spearman correlation	20
cDCs/CD11b- | Count	clostridiales_species_incertae_sedis_ext_m_otu_v26_23344	-0.19281174625827774	0.95	-0.5945470276254082	0.2859576504381564	1586.4396225235093	Spearman correlation	20
cDCs/CD11b- | Count	clostridiales_species_incertae_sedis_ext_m_otu_v26_23378	-0.07567505188574139	0.95	-0.511850663083128	0.3915201990510375	1430.647819008036	Spearman correlation	20
cDCs/CD11b- | Count	clostridiales_species_incertae_sedis_ext_m_otu_v26_27760	-0.09486369790163308	0.95	-0.5259747260272305	0.37503068685618063	1456.1687182091719	Spearman correlation	20
cDCs/CD11b- | Count	clostridiales_species_incertae_sedis_ext_m_otu_v26_27793	-0.06748799758318298	0.95	-0.50575183907568	0.3984654839001531	1419.7590367856335	Spearman correlation	20
cDCs/CD11b- | Count	clostridiales_species_incertae_sedis_ext_m_otu_v26_27807	-0.1474995496177109	0.95	-0.5635346013728504	0.3282188883700379	1526.1744009915556	Spearman correlation	20
cDCs/CD11b- | Count	clostridiales_species_incertae_sedis_ext_m_otu_v26_33446	0.1399739119471151	0.95	-0.3350581169052006	0.5582678150877811	1143.834697110337	Spearman correlation	20
cDCs/CD11b- | Count	clostridiales_species_incertae_sedis_ext_m_otu_v26_33485	0.09362493448118295	0.95	-0.3761042569341405	0.5250700412694258	1205.4788371400266	Spearman correlation	20
cDCs/CD11b- | Count	clostridiales_species_incertae_sedis_ext_m_otu_v26_33487	-0.06621567040002373	0.95	-0.5048000884203961	0.39954005488194483	1418.0668416320314	Spearman correlation	20
cDCs/CD11b- | Count	clostridium_species_incertae_sedis_ext_m_otu_v26_18861	-0.12297195931432978	0.95	-0.5462436415737975	0.35032720556360486	1493.5527058880587	Spearman correlation	20
cDCs/CD11b- | Count	clostridium_species_incertae_sedis_ext_m_otu_v26_18991	0.10438282386270505	0.95	-0.36673869651166846	0.5328942647476312	1191.1708442626023	Spearman correlation	20
cDCs/CD11b- | Count	clostridium_species_incertae_sedis_ext_m_otu_v26_23327	0.13121314101408865	0.95	-0.34295726124616	0.5520938625983625	1155.486522451262	Spearman correlation	20
cDCs/CD11b- | Count	clostridium_species_incertae_sedis_ext_m_otu_v26_23345	-0.5158213573401299	0.95	-0.7856805416346062	-0.0810371035902741	2016.0424052623728	Spearman correlation	20
cDCs/CD11b- | Count	clostridium_species_incertae_sedis_ext_m_otu_v26_23387	0.16293904212714933	0.95	-0.31402973791203964	0.5742350218343796	1113.2910739708916	Spearman correlation	20
cDCs/CD11b- | Count	clostridium_species_incertae_sedis_ext_m_otu_v26_33449	-0.3807935280361573	0.95	-0.7115920458771368	0.08819700754661003	1836.455392288089	Spearman correlation	20
cDCs/CD11b- | Count	firmicutes_bacterium_asf500_ref_m_otu_v25_08057	-0.4582660559826075	0.95	-0.7550195290598097	-0.005699928272271785	1939.493854456868	Spearman correlation	20
cDCs/CD11b- | Count	firmicutes_species_incertae_sedis_ext_m_otu_v26_19006	-0.011857962237704136	0.95	-0.4631174919845826	0.4442839010851976	1345.7710897761465	Spearman correlation	20
cDCs/CD11b- | Count	firmicutes_species_incertae_sedis_ext_m_otu_v26_23322	0.2781765111970487	0.95	-0.20093782200269608	0.6498960631948973	960.0252401079252	Spearman correlation	20
cDCs/CD11b- | Count	firmicutes_species_incertae_sedis_ext_m_otu_v26_23325	0.08342815943867786	0.95	-0.38489359874997825	0.5175859747387103	1219.0405479465585	Spearman correlation	20
cDCs/CD11b- | Count	lachnoclostridium_species_incertae_sedis_ext_m_otu_v26_27798	0.046594988662652166	0.95	-0.4159506282255957	0.48998678779245014	1268.0286650786727	Spearman correlation	20
cDCs/CD11b- | Count	lachnospiraceae_bacterium_coe1_ref_m_otu_v25_07500	-0.07768106272447728	0.95	-0.5133383347297468	0.3898102910579159	1433.3158134235548	Spearman correlation	20
cDCs/CD11b- | Count	lachnospiraceae_species_incertae_sedis_ext_m_otu_v26_18737	0.064888568452305	0.95	-0.400659524935372	0.5038062266685981	1243.6982039584343	Spearman correlation	20
cDCs/CD11b- | Count	lachnospiraceae_species_incertae_sedis_ext_m_otu_v26_18751	-0.017342199390482402	0.95	-0.4674154496500125	0.4398705265242771	1353.0651251893414	Spearman correlation	20
cDCs/CD11b- | Count	lachnospiraceae_species_incertae_sedis_ext_m_otu_v26_18767	-0.011035945066670619	0.95	-0.4624714487710944	0.44494350720348474	1344.677806938672	Spearman correlation	20
cDCs/CD11b- | Count	lachnospiraceae_species_incertae_sedis_ext_m_otu_v26_18784	-0.1417268842195081	0.95	-0.5594976447412027	0.333469491886097	1518.4967560119458	Spearman correlation	20
cDCs/CD11b- | Count	lachnospiraceae_species_incertae_sedis_ext_m_otu_v26_18793	0.25692251515025627	0.95	-0.22280298532754467	0.6364743707824312	988.293054850159	Spearman correlation	20
cDCs/CD11b- | Count	lachnospiraceae_species_incertae_sedis_ext_m_otu_v26_18830	0.16209040128273708	0.95	-0.3148152264052978	0.5736504940656539	1114.4197662939596	Spearman correlation	20
cDCs/CD11b- | Count	lachnospiraceae_species_incertae_sedis_ext_m_otu_v26_18850	0.085449168996925	0.95	-0.38315826695894906	0.5190746206197595	1216.3526052340897	Spearman correlation	20
cDCs/CD11b- | Count	lachnospiraceae_species_incertae_sedis_ext_m_otu_v26_18889	0.17638487808451261	0.95	-0.301496741378184	0.58344064115985	1095.408112147598	Spearman correlation	20
cDCs/CD11b- | Count	lachnospiraceae_species_incertae_sedis_ext_m_otu_v26_18894	-0.03893314107138301	0.95	-0.4841318485847664	0.4222781749870665	1381.7810776249391	Spearman correlation	20
cDCs/CD11b- | Count	lachnospiraceae_species_incertae_sedis_ext_m_otu_v26_18895	0.05747273205775586	0.95	-0.4068896345704302	0.49823106194982236	1253.5612663631848	Spearman correlation	20
cDCs/CD11b- | Count	lachnospiraceae_species_incertae_sedis_ext_m_otu_v26_18898	0.16308246031928256	0.95	-0.31389692777983047	0.5743337641700685	1113.1003277753541	Spearman correlation	20
cDCs/CD11b- | Count	lachnospiraceae_species_incertae_sedis_ext_m_otu_v26_18960	-0.27531292614763697	0.95	-0.6481011511519117	0.20391184279407504	1696.1661917763574	Spearman correlation	20
cDCs/CD11b- | Count	lachnospiraceae_species_incertae_sedis_ext_m_otu_v26_18971	0.12691107081690542	0.95	-0.34681182390769655	0.5490450854863618	1161.2082758135157	Spearman correlation	20
cDCs/CD11b- | Count	lachnospiraceae_species_incertae_sedis_ext_m_otu_v26_18997	-0.15979117875252014	0.95	-0.5720647239604247	0.3169400729548018	1542.522267740852	Spearman correlation	20
cDCs/CD11b- | Count	lachnospiraceae_species_incertae_sedis_ext_m_otu_v26_23286	0.1247600357183138	0.95	-0.34873312331904893	0.5475164725049783	1164.0691524946426	Spearman correlation	20
cDCs/CD11b- | Count	lachnospiraceae_species_incertae_sedis_ext_m_otu_v26_23295	0.12691107081690542	0.95	-0.34681182390769655	0.5490450854863618	1161.2082758135157	Spearman correlation	20
cDCs/CD11b- | Count	lachnospiraceae_species_incertae_sedis_ext_m_otu_v26_23338	-0.045720343847635424	0.95	-0.4893204287243798	0.416675226457836	1390.808057317355	Spearman correlation	20
cDCs/CD11b- | Count	lachnospiraceae_species_incertae_sedis_ext_m_otu_v26_23363	0.03292097443082097	0.95	-0.42721205661142836	0.4795094565783233	1286.2151040070082	Spearman correlation	20
cDCs/CD11b- | Count	lachnospiraceae_species_incertae_sedis_ext_m_otu_v26_23364	0.009459381485717674	0.95	-0.4462071965093096	0.46123104647174545	1317.4190226239955	Spearman correlation	20
cDCs/CD11b- | Count	lachnospiraceae_species_incertae_sedis_ext_m_otu_v26_27764	-0.16396261241910634	0.95	-0.574939480248687	0.3130814679739675	1548.0702745174112	Spearman correlation	20
cDCs/CD11b- | Count	lachnospiraceae_species_incertae_sedis_ext_m_otu_v26_27772	-0.15765635809529457	0.95	-0.5705895769701	0.3189087108337267	1539.6829562667417	Spearman correlation	20
cDCs/CD11b- | Count	mucispirillum_schaedleri_ref_m_otu_v25_04199	-0.020495326552388293	0.95	-0.46987693751590015	0.437323046843961	1357.2587843146766	Spearman correlation	20
cDCs/CD11b- | Count	oscillibacter_species_incertae_sedis_ext_m_otu_v26_18744	-0.34464224372892716	0.95	-0.6904238262997651	0.12933472975805707	1788.374184159473	Spearman correlation	20
cDCs/CD11b- | Count	oscillibacter_species_incertae_sedis_ext_m_otu_v26_18942	-0.02139863338003363	0.95	-0.4705808182901141	0.43659188925500586	1358.4601823954447	Spearman correlation	20
cDCs/CD11b- | Count	oscillibacter_species_incertae_sedis_ext_m_otu_v26_18975	-0.0609038026970188	0.95	-0.5008150510605073	0.40401252173119906	1411.0020575870349	Spearman correlation	20
cDCs/CD11b- | Count	oscillibacter_species_incertae_sedis_ext_m_otu_v26_23349	0.06254985141855984	0.95	-0.40262896034004575	0.5020519371947578	1246.8086976133154	Spearman correlation	20
cDCs/CD11b- | Count	oscillibacter_species_incertae_sedis_ext_m_otu_v26_23389	-0.11351257782861209	0.95	-0.5394773584813048	0.35871493242109886	1480.9717285120541	Spearman correlation	20
cDCs/CD11b- | Count	oscillibacter_species_incertae_sedis_ext_m_otu_v26_33432	-0.12452109039157042	0.95	-0.5473464939452635	0.34894630340295685	1495.6130502207886	Spearman correlation	20
cDCs/CD11b- | Count	oscillibacter_species_incertae_sedis_ext_m_otu_v26_33473	0.10540071983098924	0.95	-0.3658475678947363	0.5336308063133334	1189.8170426247843	Spearman correlation	20
cDCs/CD11b- | Count	parabacteroides_goldsteinii_ref_m_otu_v25_01679	-0.2144126470096006	0.95	-0.6089219735060581	0.26513357054033565	1615.168820522769	Spearman correlation	20
cDCs/CD11b- | Count	prevotella_species_incertae_sedis_ext_m_otu_v26_18740	0.017089833799385	0.95	-0.440074100622344	0.46721813843436416	1307.270521046818	Spearman correlation	20
cDCs/CD11b- | Count	prevotella_species_incertae_sedis_ext_m_otu_v26_18789	-0.11060923469989008	0.95	-0.5373895079370049	0.3612741508116686	1477.110282150854	Spearman correlation	20
cDCs/CD11b- | Count	ruminococcaceae_species_incertae_sedis_ext_m_otu_v26_23360	-0.13497599516636596	0.95	-0.55475131449487	0.33957268200197205	1509.5180735712668	Spearman correlation	20
cDCs/CD11b- | Count	ruminococcaceae_species_incertae_sedis_ext_m_otu_v26_23382	-0.05516165488679534	0.95	-0.4964861320149285	0.4088224016623875	1403.3650009994378	Spearman correlation	20
cDCs/CD11b- | Count	ruminococcaceae_species_incertae_sedis_ext_m_otu_v26_33488	0.011522341050787338	0.95	-0.44455327125362737	0.46285377707378206	1314.675286402453	Spearman correlation	20
cDCs/CD11b- | Count	clostridia_species_incertae_sedis_ext_m_otu_v26_33428	0.21937230139752653	0.95	-0.26028828380963287	0.6121863426023133	1038.2348391412897	Spearman correlation	20
cDCs/CD11b- | Count	clostridiales_species_incertae_sedis_ext_m_otu_v26_18759	0.05098387521252536	0.95	-0.4123057719539065	0.49332271041313147	1262.1914459673412	Spearman correlation	20
cDCs/CD11b- | Count	clostridiales_species_incertae_sedis_ext_m_otu_v26_18928	0.24111189883331746	0.95	-0.23876108703148663	0.6263387627757886	1009.3211745516878	Spearman correlation	20
cDCs/CD11b- | Count	clostridiales_species_incertae_sedis_ext_m_otu_v26_23312	0.04171407971933893	0.95	-0.41998671774972823	0.486261572155936	1274.5202739732792	Spearman correlation	20
cDCs/CD11b- | Count	clostridiales_species_incertae_sedis_ext_m_otu_v26_27801	-0.03534792243373612	0.95	-0.4813783779742727	0.425223675780583	1377.0127368368692	Spearman correlation	20
cDCs/CD11b- | Count	clostridiales_species_incertae_sedis_ext_m_otu_v26_27822	0.35688712648767756	0.95	-0.11558123398201768	0.6976606982483665	855.3401217713887	Spearman correlation	20
cDCs/CD11b- | Count	clostridiales_species_incertae_sedis_ext_m_otu_v26_27826	-0.04115121803852621	0.95	-0.4858309422222079	0.4204509841126254	1384.73111999124	Spearman correlation	20
cDCs/CD11b- | Count	clostridiales_species_incertae_sedis_ext_m_otu_v26_33501	0.1119313130647913	0.95	-0.36010965541299766	0.5383408893976777	1181.1313536238274	Spearman correlation	20
cDCs/CD11b- | Count	clostridiales_species_incertae_sedis_ext_m_otu_v26_33502	-0.11086393854217239	0.95	-0.5375728800125202	0.3610499203875467	1477.4490382610893	Spearman correlation	20
cDCs/CD11b- | Count	clostridium_species_incertae_sedis_ext_m_otu_v26_18932	0.05141515990361618	0.95	-0.41194679913229526	0.49364982239076116	1261.6178373281905	Spearman correlation	20
cDCs/CD11b- | Count	clostridium_species_incertae_sedis_ext_m_otu_v26_27794	0.2366138608450779	0.95	-0.2432542154391434	0.6234312394226066	1015.3035650760465	Spearman correlation	20
cDCs/CD11b- | Count	lachnospiraceae_species_incertae_sedis_ext_m_otu_v26_18732	-0.3160413545358813	0.95	-0.6732463652055258	0.16076428230687403	1750.3350015327221	Spearman correlation	20
cDCs/CD11b- | Count	lachnospiraceae_species_incertae_sedis_ext_m_otu_v26_18736	0.2031897994830617	0.95	-0.2760089400419834	0.6014856051801899	1059.757566687528	Spearman correlation	20
cDCs/CD11b- | Count	lachnospiraceae_species_incertae_sedis_ext_m_otu_v26_18811	-0.0578420548915682	0.95	-0.4985095808708388	0.4065803819866606	1406.9299330057856	Spearman correlation	20
cDCs/CD11b- | Count	lachnospiraceae_species_incertae_sedis_ext_m_otu_v26_18812	0.07409848830478845	0.95	-0.3928617889849484	0.5106796337129409	1231.4490105546313	Spearman correlation	20
cDCs/CD11b- | Count	lachnospiraceae_species_incertae_sedis_ext_m_otu_v26_18856	-0.0729831126194523	0.95	-0.5098501828926447	0.39380972817796056	1427.0675397838713	Spearman correlation	20
cDCs/CD11b- | Count	lachnospiraceae_species_incertae_sedis_ext_m_otu_v26_18872	-0.16991986656424896	0.95	-0.5790274225184942	0.3075435251796459	1555.9934225304512	Spearman correlation	20
cDCs/CD11b- | Count	lachnospiraceae_species_incertae_sedis_ext_m_otu_v26_18887	-0.3279252248382127	0.95	-0.6804308480463058	0.1478214575856864	1766.1405490348232	Spearman correlation	20
cDCs/CD11b- | Count	lachnospiraceae_species_incertae_sedis_ext_m_otu_v26_18919	-0.32726462571429604	0.95	-0.6800332487517738	0.14854522462804415	1765.2619522000134	Spearman correlation	20
cDCs/CD11b- | Count	lachnospiraceae_species_incertae_sedis_ext_m_otu_v26_18935	0.2031897994830617	0.95	-0.2760089400419834	0.6014856051801899	1059.757566687528	Spearman correlation	20
cDCs/CD11b- | Count	lachnospiraceae_species_incertae_sedis_ext_m_otu_v26_18957	0.13991414133098912	0.95	-0.3351122362434985	0.5582258494899895	1143.9141920297845	Spearman correlation	20
cDCs/CD11b- | Count	lachnospiraceae_species_incertae_sedis_ext_m_otu_v26_18962	0.19232782041142887	0.95	-0.28641905110856486	0.59422201697023	1074.2039988527995	Spearman correlation	20
cDCs/CD11b- | Count	lachnospiraceae_species_incertae_sedis_ext_m_otu_v26_19004	-0.15699855621626366	0.95	-0.5701345025446858	0.3195144792357557	1538.8080797676305	Spearman correlation	20
cDCs/CD11b- | Count	lachnospiraceae_species_incertae_sedis_ext_m_otu_v26_27774	-0.009640342481928032	0.95	-0.461373511998041	0.44606224007998624	1342.8216555009642	Spearman correlation	20
cDCs/CD11b- | Count	oscillibacter_sp_1_3_ref_m_otu_v25_07502	-0.08230243607705243	0.95	-0.5167556421617711	0.3858587629392149	1439.4622399824796	Spearman correlation	20
cDCs/CD11b- | Count	oscillibacter_species_incertae_sedis_ext_m_otu_v26_18979	-0.026411561326322275	0.95	-0.47447666342676814	0.4325232839016988	1365.1273765640087	Spearman correlation	20
cDCs/CD11b- | Count	ruminococcaceae_species_incertae_sedis_ext_m_otu_v26_27743	0.01575865233841693	0.95	-0.44114713891797525	0.46617661601467136	1309.0409923899056	Spearman correlation	20
cDCs/CD11b- | Count	eggerthellaceae_species_incertae_sedis_ext_m_otu_v26_18906	0.3628389276483244	0.95	-0.10883007395183984	0.7011533456981383	847.4242262277286	Spearman correlation	20
cDCs/CD11b- | Count	lachnospiraceae_species_incertae_sedis_ext_m_otu_v26_18822	-0.14477477420272333	0.95	-0.5616315765808908	0.33070091209916364	1522.550449689622	Spearman correlation	20
cDCs/CD11b- | Count	lactobacillus_johnsonii_ref_m_otu_v25_01040	-0.1152234105078734	0.95	-0.5407052036854386	0.3572035481402817	1483.2471359754716	Spearman correlation	20
cDCs/CD11b- | Count	lactobacillus_reuteri_ref_m_otu_v25_04085	0.25889884218987363	0.95	-0.22078998013633122	0.6377321713639523	985.664539887468	Spearman correlation	20
cDCs/CD11b- | Count	lactobacillus_species_incertae_sedis_ext_m_otu_v26_33429	-0.023174488732966077	0.95	-0.47196294741286393	0.4351527045614224	1360.822070014845	Spearman correlation	20
cDCs/CD11b- | Count	clostridia_species_incertae_sedis_ext_m_otu_v26_27819	-0.14513557105932978	0.95	-0.5618838162139115	0.3303726362113675	1523.0303095089087	Spearman correlation	20
cDCs/CD11b- | Count	clostridiales_species_incertae_sedis_ext_m_otu_v26_18730	0.1152234105078734	0.95	-0.3572035481402817	0.5407052036854386	1176.7528640245284	Spearman correlation	20
cDCs/CD11b- | Count	clostridiales_species_incertae_sedis_ext_m_otu_v26_23356	-0.06266222613253222	0.95	-0.5021363131234617	0.40253442790164734	1413.3407607562679	Spearman correlation	20
cDCs/CD11b- | Count	clostridiales_species_incertae_sedis_ext_m_otu_v26_27813	-0.4217756949399825	0.95	-0.7348840051378596	0.03954356876724823	1890.9616742701767	Spearman correlation	20
cDCs/CD11b- | Count	clostridiales_species_incertae_sedis_ext_m_otu_v26_33434	0.08950026881992003	0.95	-0.3796698166245271	0.5220507004042247	1210.9646424695063	Spearman correlation	20
cDCs/CD11b- | Count	lachnospiraceae_species_incertae_sedis_ext_m_otu_v26_18832	-0.09158325357831631	0.95	-0.5235768447044048	0.3778709247184729	1451.8057272591607	Spearman correlation	20
cDCs/CD11b- | Count	lachnospiraceae_species_incertae_sedis_ext_m_otu_v26_18845	0.2685008064597601	0.95	-0.21095130529142847	0.643814563809083	972.8939274085192	Spearman correlation	20
cDCs/CD11b- | Count	lachnospiraceae_species_incertae_sedis_ext_m_otu_v26_18875	-0.03226552647887426	0.95	-0.47900401959049516	0.4277482981116974	1372.9131502169027	Spearman correlation	20
cDCs/CD11b- | Count	lachnospiraceae_species_incertae_sedis_ext_m_otu_v26_18969	0.12450860349589343	0.95	-0.34895744250169036	0.5473376101818768	1164.4035573504618	Spearman correlation	20
cDCs/CD11b- | Count	lachnospiraceae_species_incertae_sedis_ext_m_otu_v26_23289	-0.29702429554428267	0.95	-0.6616074033524064	0.18114028277714736	1725.0423130738961	Spearman correlation	20
cDCs/CD11b- | Count	lachnospiraceae_species_incertae_sedis_ext_m_otu_v26_23370	-0.12236130051006087	0.95	-0.5458084997024625	0.35087098464915006	1492.7405296783809	Spearman correlation	20
cDCs/CD11b- | Count	ruminococcaceae_species_incertae_sedis_ext_m_otu_v26_16287	-0.2688793873239521	0.95	-0.6440534090235488	0.21056139068303598	1687.6095851408563	Spearman correlation	20
cDCs/CD11b- | Count	clostridia_species_incertae_sedis_ext_m_otu_v26_27808	-0.18245778154863077	0.95	-0.5875644134263561	0.29578146868993554	1572.668849459679	Spearman correlation	20
cDCs/CD11b- | Count	clostridiales_species_incertae_sedis_ext_m_otu_v26_18729	-0.0064531052957748514	0.95	-0.4588608765461779	0.44861184165897194	1338.5826300433805	Spearman correlation	20
cDCs/CD11b- | Count	clostridiales_species_incertae_sedis_ext_m_otu_v26_23372	-0.02569225151502563	0.95	-0.4739187214422905	0.43310824277501814	1364.170694514984	Spearman correlation	20
cDCs/CD11b- | Count	clostridium_species_incertae_sedis_ext_m_otu_v26_27738	0.3162021594929677	0.95	-0.16059023590771268	0.6733440332869846	909.451127874353	Spearman correlation	20
cDCs/CD11b- | Count	clostridium_species_incertae_sedis_ext_m_otu_v26_27800	-0.13874176385915932	0.95	-0.5574022776009709	0.3361731327284325	1514.5265459326818	Spearman correlation	20
cDCs/CD11b- | Count	lachnospiraceae_species_incertae_sedis_ext_m_otu_v26_27780	-0.03359755967349505	0.95	-0.48003088260196763	0.42665818232156943	1374.6847543657484	Spearman correlation	20
cDCs/CD11b- | Count	clostridiales_species_incertae_sedis_ext_m_otu_v26_18862	-0.122204281595362	0.95	-0.5456965745919773	0.3510107551939187	1492.5316945218312	Spearman correlation	20
cDCs/CD11b- | Count	clostridiales_species_incertae_sedis_ext_m_otu_v26_23321	0.34416561577465876	0.95	-0.12986641780735872	0.690140727075215	872.2597310197038	Spearman correlation	20
cDCs/CD11b- | Count	clostridium_species_incertae_sedis_ext_m_otu_v26_27810	-0.10862602808476621	0.95	-0.535960331807233	0.36301821669266415	1474.472617352739	Spearman correlation	20
cDCs/CD11b- | Count	erysipelotrichaceae_species_incertae_sedis_ext_m_otu_v26_33494	-0.339086036637456	0.95	-0.6871170543657045	0.1355159068964475	1780.9844287278165	Spearman correlation	20
cDCs/CD11b- | Count	lachnoclostridium_species_incertae_sedis_ext_m_otu_v26_19003	-0.06913404630472404	0.95	-0.5069815671781333	0.3970733778914916	1421.9482815852832	Spearman correlation	20
cDCs/CD11b- | Count	lachnospiraceae_bacterium_28_4_ref_m_otu_v25_11106	0.09704614791402374	0.95	-0.37313620258125274	0.5275662272293381	1200.9286232743484	Spearman correlation	20
cDCs/CD11b- | Count	lachnospiraceae_species_incertae_sedis_ext_m_otu_v26_18788	-0.21530098209639273	0.95	-0.6095076461551171	0.26426749692843665	1616.3503061882022	Spearman correlation	20
cDCs/CD11b- | Count	lachnospiraceae_species_incertae_sedis_ext_m_otu_v26_18808	-0.02376194364354261	0.95	-0.4724196721905466	0.4346761045809002	1361.6033850459116	Spearman correlation	20
cDCs/CD11b- | Count	clostridium_species_incertae_sedis_ext_m_otu_v26_33455	-0.22404118292483033	0.95	-0.6152471425665904	0.2557048819547808	1627.9747732900244	Spearman correlation	20
cDCs/CD11b- | Count	lachnospiraceae_species_incertae_sedis_ext_m_otu_v26_18802	0.09684002494125045	0.95	-0.37331529626283017	0.5274160459369405	1201.2027668281369	Spearman correlation	20
cDCs/CD11b- | Count	lachnospiraceae_species_incertae_sedis_ext_m_otu_v26_18902	-0.11456651399565188	0.95	-0.5402339708278766	0.35778415657904294	1482.373463614217	Spearman correlation	20
cDCs/CD11b- | Count	lachnospiraceae_species_incertae_sedis_ext_m_otu_v26_18933	-0.2138574927918835	0.95	-0.6085557459757238	0.26567442011672204	1614.430465413205	Spearman correlation	20
cDCs/CD11b- | Count	lachnospiraceae_species_incertae_sedis_ext_m_otu_v26_18958	-0.0774056378983092	0.95	-0.5131342327068956	0.39004525209681773	1432.9494984047512	Spearman correlation	20
cDCs/CD11b- | Count	lachnospiraceae_species_incertae_sedis_ext_m_otu_v26_23351	-0.20865040456338688	0.95	-0.6051124975796327	0.27073268661206457	1607.5050380693044	Spearman correlation	20
cDCs/CD11b- | Count	lachnospiraceae_species_incertae_sedis_ext_m_otu_v26_27740	0.00752862284507066	0.95	-0.44775231832656925	0.45970956271605523	1319.9869316160562	Spearman correlation	20
cDCs/CD11b- | Count	oscillospiraceae_species_incertae_sedis_ext_m_otu_v26_26131	-0.4765284583114661	0.95	-0.7648909432696569	-0.02906077230353233	1963.7828495542499	Spearman correlation	20
cDCs/CD11b- | Count	clostridium_species_incertae_sedis_ext_m_otu_v26_27737	-0.2430882258729348	0.95	-0.6276128767550616	0.23678039850284413	1653.3073404110035	Spearman correlation	20
cDCs/CD11b- | Count	lachnospiraceae_species_incertae_sedis_ext_m_otu_v26_18762	-0.2562895350124953	0.95	-0.6360710937910632	0.2234468489884989	1670.8650815666188	Spearman correlation	20
cDCs/CD11b- | Count	lachnospiraceae_species_incertae_sedis_ext_m_otu_v26_18782	-0.25761341082631756	0.95	-0.6369143095079746	0.22209973227876256	1672.625836399002	Spearman correlation	20
cDCs/CD11b- | Count	lachnospiraceae_species_incertae_sedis_ext_m_otu_v26_27825	-0.30451901348509397	0.95	-0.6662154468866456	0.1731587151334181	1735.010287935175	Spearman correlation	20
cDCs/CD11b- | Count	clostridium_species_incertae_sedis_ext_m_otu_v26_23369	-0.14304383405634255	0.95	-0.5604203663330942	0.3322742327876489	1520.2482992949354	Spearman correlation	20
cDCs/CD11b- | Count	faecalibaculum_rodentium_ref_m_otu_v25_05241	-0.21344332027867446	0.95	-0.6082824125567636	0.26607772415527814	1613.8796159706371	Spearman correlation	20
cDCs/CD11b- | Count	clostridium_cocleatum_ref_m_otu_v25_11811	-0.2717292141592665	0.95	-0.6458490091348875	0.2076213429386799	1691.3998548318243	Spearman correlation	20
cDCs/CD11b- | Count	lachnospiraceae_species_incertae_sedis_ext_m_otu_v26_18821	-0.47431848950816546	0.95	-0.7637035442082716	-0.02620759325584894	1960.84359104586	Spearman correlation	20
cDCs/CD11b- | Count	roseburia_species_incertae_sedis_ext_m_otu_v26_23385	-0.46997863150455205	0.95	-0.7613660603112954	-0.020625787524845552	1955.071579901054	Spearman correlation	20
cDCs/CD11b- | Count	lachnospiraceae_species_incertae_sedis_ext_m_otu_v26_33489	-0.18383839000848437	0.95	-0.5884989816131818	0.29447736946955977	1574.5050587112844	Spearman correlation	20
cDCs/CD11b- | Count	clostridium_species_incertae_sedis_ext_m_otu_v26_33441	-0.38219033712290174	0.95	-0.7123980656104728	0.086574770771714	1838.313148373459	Spearman correlation	20
cDCs/CD11b- | Count	lachnospiraceae_species_incertae_sedis_ext_m_otu_v26_23341	-0.40909969720079276	0.95	-0.7277577254647408	0.054829674619762146	1874.1025972770542	Spearman correlation	20
cDCs/CD11b- | Count	clostridium_species_incertae_sedis_ext_m_otu_v26_18883	-0.33139288725213634	0.95	-0.6825145551069081	0.14401383347081007	1770.7525400453414	Spearman correlation	20
cDCs/CD11b- | Count	lachnospiraceae_species_incertae_sedis_ext_m_otu_v26_18733	-0.4560194409014228	0.95	-0.7537957981269477	-0.0028598313918987094	1936.5058563988923	Spearman correlation	20
Mono2 (CD11bhi & MHCII +) /Ly6C+| Count	akkermansia_muciniphila_ref_m_otu_v25_03591	-0.24830365471369653	0.95	-0.6309653390962096	0.231534237217854	1660.2438607692163	Spearman correlation	20
Mono2 (CD11bhi & MHCII +) /Ly6C+| Count	anaerotruncus_sp_g3_2012_ref_m_otu_v25_07507	-0.38918212424963117	0.95	-0.7164195795376181	0.07841705896916536	1847.6122252520092	Spearman correlation	20
Mono2 (CD11bhi & MHCII +) /Ly6C+| Count	azospirillum_species_incertae_sedis_ext_m_otu_v26_18867	0.19549388403816526	0.95	-0.2833963260283424	0.596346007937939	1069.9931342292402	Spearman correlation	20
Mono2 (CD11bhi & MHCII +) /Ly6C+| Count	bacteria_species_incertae_sedis_ext_m_otu_v26_23316	-0.03615220242342708	0.95	-0.48199683695606166	0.4245637528055704	1378.082429223158	Spearman correlation	20
Mono2 (CD11bhi & MHCII +) /Ly6C+| Count	bacteroidales_bacterium_m1_ref_m_otu_v25_10008	-0.10075187969924812	0.95	-0.5302616421021163	0.36991042138615265	1464	Spearman correlation	20
Mono2 (CD11bhi & MHCII +) /Ly6C+| Count	bacteroidales_bacterium_m10_ref_m_otu_v25_10015	0.11667001468344569	0.95	-0.35592365541065946	0.541742002438404	1174.828880471017	Spearman correlation	20
Mono2 (CD11bhi & MHCII +) /Ly6C+| Count	bacteroidales_bacterium_m11_ref_m_otu_v25_10016	-0.2621287342887806	0.95	-0.6397834428026089	0.21749132445673144	1678.6312166040782	Spearman correlation	20
Mono2 (CD11bhi & MHCII +) /Ly6C+| Count	bacteroidales_bacterium_m6_ref_m_otu_v25_10012	-0.049698851541950625	0.95	-0.4923473296961991	0.41337448840318497	1396.0994725507942	Spearman correlation	20
Mono2 (CD11bhi & MHCII +) /Ly6C+| Count	bacteroidales_species_incertae_sedis_ext_m_otu_v26_18918	-0.4774101799635863	0.95	-0.7653641392006902	-0.030201157111883398	1964.95553935157	Spearman correlation	20
Mono2 (CD11bhi & MHCII +) /Ly6C+| Count	bacteroidales_species_incertae_sedis_ext_m_otu_v26_18943	-0.22255639097744362	0.95	-0.614275028083917	0.2571648322486214	1626.0000000000002	Spearman correlation	20
Mono2 (CD11bhi & MHCII +) /Ly6C+| Count	bacteroidales_species_incertae_sedis_meta_m_otu_v25_12701	-0.05039488885907721	0.95	-0.49287578592269066	0.4127957729335706	1397.0252021825727	Spearman correlation	20
Mono2 (CD11bhi & MHCII +) /Ly6C+| Count	bifidobacterium_pseudolongum_ref_m_otu_v25_03808	-0.001853959098637286	0.95	-0.4552223736652672	0.4522778777762501	1332.4657656011875	Spearman correlation	20
Mono2 (CD11bhi & MHCII +) /Ly6C+| Count	blautia_species_incertae_sedis_ext_m_otu_v26_18824	-0.08116586916445623	0.95	-0.5159164813979051	0.38683218554012433	1437.950605988727	Spearman correlation	20
Mono2 (CD11bhi & MHCII +) /Ly6C+| Count	candidatus_arthromitus_sp_ref_m_otu_v25_00944	0.21833006250704914	0.95	-0.26130849799692013	0.6115014662654807	1039.6210168656246	Spearman correlation	20
Mono2 (CD11bhi & MHCII +) /Ly6C+| Count	clostridia_species_incertae_sedis_ext_m_otu_v26_23357	-0.2545527593093361	0.95	-0.63496351270839	0.22521133928783418	1668.555169881417	Spearman correlation	20
Mono2 (CD11bhi & MHCII +) /Ly6C+| Count	clostridiales_species_incertae_sedis_ext_m_otu_v26_18757	-0.08305500204261497	0.95	-0.5173108247415472	0.3852136471476046	1440.4631527166782	Spearman correlation	20
Mono2 (CD11bhi & MHCII +) /Ly6C+| Count	clostridiales_species_incertae_sedis_ext_m_otu_v26_18798	-0.12527775457992157	0.95	-0.5478846425742453	0.348271061436657	1496.6194135912956	Spearman correlation	20
Mono2 (CD11bhi & MHCII +) /Ly6C+| Count	clostridiales_species_incertae_sedis_ext_m_otu_v26_18823	-0.3818291389640041	0.95	-0.7121897220060737	0.0869945002730687	1837.8327548221253	Spearman correlation	20
Mono2 (CD11bhi & MHCII +) /Ly6C+| Count	clostridiales_species_incertae_sedis_ext_m_otu_v26_18879	-0.05747273205775586	0.95	-0.49823106194982236	0.4068896345704302	1406.4387336368154	Spearman correlation	20
Mono2 (CD11bhi & MHCII +) /Ly6C+| Count	clostridiales_species_incertae_sedis_ext_m_otu_v26_18884	0.07471265423494225	0.95	-0.3923393955974844	0.5111360124613771	1230.6321698675267	Spearman correlation	20
Mono2 (CD11bhi & MHCII +) /Ly6C+| Count	clostridiales_species_incertae_sedis_ext_m_otu_v26_18927	-0.05223942382293927	0.95	-0.494274645286045	0.4112603360758584	1399.4784336845094	Spearman correlation	20
Mono2 (CD11bhi & MHCII +) /Ly6C+| Count	clostridiales_species_incertae_sedis_ext_m_otu_v26_18988	-0.10020857091457569	0.95	-0.5298670014073966	0.3703840741096781	1463.2773993163855	Spearman correlation	20
Mono2 (CD11bhi & MHCII +) /Ly6C+| Count	clostridiales_species_incertae_sedis_ext_m_otu_v26_19011	-0.09166365401488319	0.95	-0.5236356963246763	0.3778014187696077	1451.9126598397945	Spearman correlation	20
Mono2 (CD11bhi & MHCII +) /Ly6C+| Count	clostridiales_species_incertae_sedis_ext_m_otu_v26_23340	-0.13213501319919935	0.95	-0.5527457109896594	0.34212920078522435	1505.739567554935	Spearman correlation	20
Mono2 (CD11bhi & MHCII +) /Ly6C+| Count	clostridiales_species_incertae_sedis_ext_m_otu_v26_27766	-0.10953029844151296	0.95	-0.5366122882613426	0.3622233955267947	1475.6752969272122	Spearman correlation	20
Mono2 (CD11bhi & MHCII +) /Ly6C+| Count	clostridiales_species_incertae_sedis_ext_m_otu_v26_27804	-0.29481738963820087	0.95	-0.6602452435013532	0.18347860323369528	1722.107128218807	Spearman correlation	20
Mono2 (CD11bhi & MHCII +) /Ly6C+| Count	clostridiales_species_incertae_sedis_ext_m_otu_v26_27811	-0.07772119457198831	0.95	-0.5133680700971153	0.389776050062959	1433.3691887807445	Spearman correlation	20
Mono2 (CD11bhi & MHCII +) /Ly6C+| Count	clostridiales_species_incertae_sedis_ext_m_otu_v26_33426	-0.1514780723127307	0.95	-0.5663053543163784	0.32458297770166566	1531.4658361759318	Spearman correlation	20
Mono2 (CD11bhi & MHCII +) /Ly6C+| Count	clostridiales_species_incertae_sedis_ext_m_otu_v26_33452	0.043501395125707276	0.95	-0.41851087891592664	0.4876275678420083	1272.1431444828092	Spearman correlation	20
Mono2 (CD11bhi & MHCII +) /Ly6C+| Count	clostridiales_species_incertae_sedis_ext_m_otu_v26_33467	-0.20528448049278256	0.95	-0.6028788202049814	0.2739883847848363	1603.0283590554006	Spearman correlation	20
Mono2 (CD11bhi & MHCII +) /Ly6C+| Count	clostridium_sp_asf502_ref_m_otu_v25_03467	0.09399333919879832	0.95	-0.37578511195480135	0.525339193851902	1204.988858865598	Spearman correlation	20
Mono2 (CD11bhi & MHCII +) /Ly6C+| Count	clostridium_species_incertae_sedis_ext_m_otu_v26_18731	0.04980843615662817	0.95	-0.41328339983061435	0.49243055187436335	1263.7547799116844	Spearman correlation	20
Mono2 (CD11bhi & MHCII +) /Ly6C+| Count	clostridium_species_incertae_sedis_ext_m_otu_v26_18763	-0.16364105955600175	0.95	-0.5747182414602148	0.31337946786299486	1547.6426092094825	Spearman correlation	20
Mono2 (CD11bhi & MHCII +) /Ly6C+| Count	clostridium_species_incertae_sedis_ext_m_otu_v26_18841	-0.19394495947377985	0.95	-0.5953075945099034	0.2848763152909691	1587.9467961001274	Spearman correlation	20
Mono2 (CD11bhi & MHCII +) /Ly6C+| Count	clostridium_species_incertae_sedis_ext_m_otu_v26_18914	-0.062122994831445115	0.95	-0.5017313580317196	0.40298795243947766	1412.6235831258218	Spearman correlation	20
Mono2 (CD11bhi & MHCII +) /Ly6C+| Count	clostridium_species_incertae_sedis_ext_m_otu_v26_18974	-0.05056639776844276	0.95	-0.49300595146211657	0.41265311557049156	1397.2533090320287	Spearman correlation	20
Mono2 (CD11bhi & MHCII +) /Ly6C+| Count	clostridium_species_incertae_sedis_ext_m_otu_v26_18994	0.16077619661460327	0.95	-0.31603034566620153	0.572744466781477	1116.1676585025778	Spearman correlation	20
Mono2 (CD11bhi & MHCII +) /Ly6C+| Count	clostridium_species_incertae_sedis_ext_m_otu_v26_19010	-0.11277192937896345	0.95	-0.5389452409930539	0.3593684692053705	1479.9866660740215	Spearman correlation	20
Mono2 (CD11bhi & MHCII +) /Ly6C+| Count	clostridium_species_incertae_sedis_ext_m_otu_v26_23329	-0.015765635809529457	0.95	-0.46618208317388177	0.44114151309070865	1350.9682956266743	Spearman correlation	20
Mono2 (CD11bhi & MHCII +) /Ly6C+| Count	clostridium_species_incertae_sedis_ext_m_otu_v26_23350	-0.02424311993422248	0.95	-0.47279358979231845	0.43428553665256314	1362.243349512516	Spearman correlation	20
Mono2 (CD11bhi & MHCII +) /Ly6C+| Count	clostridium_species_incertae_sedis_ext_m_otu_v26_27791	-0.19094418999275314	0.95	-0.5932920287878184	0.28773705405808103	1583.9557726903615	Spearman correlation	20
Mono2 (CD11bhi & MHCII +) /Ly6C+| Count	clostridium_species_incertae_sedis_ext_m_otu_v26_33448	-0.07510042750545953	0.95	-0.5114240350718623	0.39200941061106465	1429.8835685822612	Spearman correlation	20
Mono2 (CD11bhi & MHCII +) /Ly6C+| Count	desulfovibrio_species_incertae_sedis_ext_m_otu_v26_18866	-0.12981224501749486	0.95	-0.5511023143931137	0.3442141897660473	1502.650285873268	Spearman correlation	20
Mono2 (CD11bhi & MHCII +) /Ly6C+| Count	dorea_sp_5_2_ref_m_otu_v25_07503	-0.21610434396988673	0.95	-0.6100369263447862	0.26348360054253	1617.4187774799493	Spearman correlation	20
Mono2 (CD11bhi & MHCII +) /Ly6C+| Count	dorea_species_incertae_sedis_ext_m_otu_v26_23355	-0.012351327916330295	0.95	-0.463505009886208	0.44388777511645955	1346.4272661287193	Spearman correlation	20
Mono2 (CD11bhi & MHCII +) /Ly6C+| Count	eggerthellaceae_species_incertae_sedis_ext_m_otu_v26_18907	0.4746135292511452	0.95	0.026588082344379524	0.7638621801024501	698.7640060959769	Spearman correlation	20
Mono2 (CD11bhi & MHCII +) /Ly6C+| Count	eggerthellaceae_species_incertae_sedis_ext_m_otu_v26_27735	-0.10601530128772971	0.95	-0.5340751983588532	0.36530910686999785	1471.0003507126803	Spearman correlation	20
Mono2 (CD11bhi & MHCII +) /Ly6C+| Count	enterorhabdus_caecimuris_ref_m_otu_v25_02234	0.10878288708575326	0.95	-0.36288039245062365	0.5360734597982608	1185.3187601759482	Spearman correlation	20
Mono2 (CD11bhi & MHCII +) /Ly6C+| Count	enterorhabdus_mucosicola_ref_m_otu_v25_02233	-0.10294239400402738	0.95	-0.531850870210354	0.36799826165865795	1466.9133840253562	Spearman correlation	20
Mono2 (CD11bhi & MHCII +) /Ly6C+| Count	erysipelotrichaceae_species_incertae_sedis_ext_m_otu_v26_19009	-0.2002235747810241	0.95	-0.5995085554669888	0.2788629699726663	1596.2973544587621	Spearman correlation	20
Mono2 (CD11bhi & MHCII +) /Ly6C+| Count	firmicutes_species_incertae_sedis_ext_m_otu_v26_33447	0.02999608208251643	0.95	-0.42960250003054967	0.4772516866343561	1290.105210830253	Spearman correlation	20
Mono2 (CD11bhi & MHCII +) /Ly6C+| Count	firmicutes_species_incertae_sedis_ext_m_otu_v26_33498	-0.03962256978179797	0.95	-0.4846603253324747	0.42171064369913003	1382.6980178097913	Spearman correlation	20
Mono2 (CD11bhi & MHCII +) /Ly6C+| Count	hungateiclostridiaceae_bacterium_kb18_ref_m_otu_v25_10098	-0.037736117737643855	0.95	-0.48321350653546113	0.4232626952788827	1380.1890365910665	Spearman correlation	20
Mono2 (CD11bhi & MHCII +) /Ly6C+| Count	lachnoclostridium_species_incertae_sedis_ext_m_otu_v26_18770	-0.0798193676279813	0.95	-0.5149212387626139	0.38798406031334065	1436.1597589452151	Spearman correlation	20
Mono2 (CD11bhi & MHCII +) /Ly6C+| Count	lachnoclostridium_species_incertae_sedis_ext_m_otu_v26_18786	-0.055312331106641584	0.95	-0.49660000569922524	0.4086965169827705	1403.5654003718334	Spearman correlation	20
Mono2 (CD11bhi & MHCII +) /Ly6C+| Count	lachnoclostridium_species_incertae_sedis_ext_m_otu_v26_18936	-0.026119711911469636	0.95	-0.4742503300368023	0.4327606689787897	1364.7392168422546	Spearman correlation	20
Mono2 (CD11bhi & MHCII +) /Ly6C+| Count	lachnoclostridium_species_incertae_sedis_ext_m_otu_v26_18998	-0.0752862284507066	0.95	-0.511562005916262	0.3918512562244996	1430.1306838394396	Spearman correlation	20
Mono2 (CD11bhi & MHCII +) /Ly6C+| Count	lachnoclostridium_species_incertae_sedis_ext_m_otu_v26_27803	-0.2734887482495056	0.95	-0.6469555820403871	0.20580177037762457	1693.7400351718425	Spearman correlation	20
Mono2 (CD11bhi & MHCII +) /Ly6C+| Count	lachnoclostridium_species_incertae_sedis_ext_m_otu_v26_33464	-0.2695923723429537	0.95	-0.6445030300242081	0.2098266463066996	1688.5578552161285	Spearman correlation	20
Mono2 (CD11bhi & MHCII +) /Ly6C+| Count	lachnospiraceae_bacterium_a2_ref_m_otu_v25_11108	0.3103636356539333	0.95	-0.16689058272281873	0.6697898819104432	917.2163645802688	Spearman correlation	20
Mono2 (CD11bhi & MHCII +) /Ly6C+| Count	lachnospiraceae_bacterium_a4_ref_m_otu_v25_11109	0.09554770715110705	0.95	-0.37443735195291306	0.5264738490045591	1202.9215494890275	Spearman correlation	20
Mono2 (CD11bhi & MHCII +) /Ly6C+| Count	lachnospiraceae_species_incertae_sedis_ext_m_otu_v26_18739	-0.15454988958066831	0.95	-0.5684382572467134	0.3217660330812881	1535.5513531422887	Spearman correlation	20
Mono2 (CD11bhi & MHCII +) /Ly6C+| Count	lachnospiraceae_species_incertae_sedis_ext_m_otu_v26_18758	-0.1735861415931617	0.95	-0.581533082494427	0.30411915199936423	1560.869568318905	Spearman correlation	20
Mono2 (CD11bhi & MHCII +) /Ly6C+| Count	lachnospiraceae_species_incertae_sedis_ext_m_otu_v26_18766	-0.38468151375251874	0.95	-0.7138334239646517	0.08367536559893081	1841.62641329085	Spearman correlation	20
Mono2 (CD11bhi & MHCII +) /Ly6C+| Count	lachnospiraceae_species_incertae_sedis_ext_m_otu_v26_18771	-0.1474995496177109	0.95	-0.5635346013728504	0.3282188883700379	1526.1744009915556	Spearman correlation	20
Mono2 (CD11bhi & MHCII +) /Ly6C+| Count	lachnospiraceae_species_incertae_sedis_ext_m_otu_v26_18773	-0.06933949711814645	0.95	-0.5071349301101097	0.39689947210369025	1422.2215311671346	Spearman correlation	20
Mono2 (CD11bhi & MHCII +) /Ly6C+| Count	lachnospiraceae_species_incertae_sedis_ext_m_otu_v26_18787	-7.54722354752877e-4	0.95	-0.45435049139685946	0.4531518265716674	1331.0037807318213	Spearman correlation	20
Mono2 (CD11bhi & MHCII +) /Ly6C+| Count	lachnospiraceae_species_incertae_sedis_ext_m_otu_v26_18803	-0.06525209268856091	0.95	-0.5040785842357315	0.4003530140924221	1416.785283275786	Spearman correlation	20
Mono2 (CD11bhi & MHCII +) /Ly6C+| Count	lachnospiraceae_species_incertae_sedis_ext_m_otu_v26_18829	-0.0783591357344089	0.95	-0.5138406069960875	0.38923157703071976	1434.2176505267637	Spearman correlation	20
Mono2 (CD11bhi & MHCII +) /Ly6C+| Count	lachnospiraceae_species_incertae_sedis_ext_m_otu_v26_18836	-0.16314840068008118	0.95	-0.574379159591975	0.3138358584945823	1546.9873729045078	Spearman correlation	20
Mono2 (CD11bhi & MHCII +) /Ly6C+| Count	lachnospiraceae_species_incertae_sedis_ext_m_otu_v26_18852	-0.004571834974822842	0.95	-0.4573743868524879	0.4501132786089819	1336.0805405165145	Spearman correlation	20
Mono2 (CD11bhi & MHCII +) /Ly6C+| Count	lachnospiraceae_species_incertae_sedis_ext_m_otu_v26_18854	0.06666857981911183	0.95	-0.39915768725976786	0.5051390047055784	1241.3307888405814	Spearman correlation	20
Mono2 (CD11bhi & MHCII +) /Ly6C+| Count	lachnospiraceae_species_incertae_sedis_ext_m_otu_v26_18886	-0.01951873942148143	0.95	-0.46911531135167495	0.4381128389158033	1355.9599234305704	Spearman correlation	20
Mono2 (CD11bhi & MHCII +) /Ly6C+| Count	lachnospiraceae_species_incertae_sedis_ext_m_otu_v26_18920	0.00529342624985584	0.95	-0.44953768226091895	0.4579448530196741	1322.9597430876918	Spearman correlation	20
Mono2 (CD11bhi & MHCII +) /Ly6C+| Count	lachnospiraceae_species_incertae_sedis_ext_m_otu_v26_18934	-0.21818807940800233	0.95	-0.611408120670504	0.2614473978066014	1620.1901456126434	Spearman correlation	20
Mono2 (CD11bhi & MHCII +) /Ly6C+| Count	lachnospiraceae_species_incertae_sedis_ext_m_otu_v26_18956	-0.39317780783476447	0.95	-0.7187080808419237	0.07372678015177966	1852.9264844202369	Spearman correlation	20
Mono2 (CD11bhi & MHCII +) /Ly6C+| Count	lachnospiraceae_species_incertae_sedis_ext_m_otu_v26_18959	-0.16212586456011285	0.95	-0.5736749288958999	0.3147824152319798	1545.6273998649501	Spearman correlation	20
Mono2 (CD11bhi & MHCII +) /Ly6C+| Count	lachnospiraceae_species_incertae_sedis_ext_m_otu_v26_18965	-0.019049312395095178	0.95	-0.46874897385963005	0.43849222581398173	1355.3355854854767	Spearman correlation	20
Mono2 (CD11bhi & MHCII +) /Ly6C+| Count	lachnospiraceae_species_incertae_sedis_ext_m_otu_v26_18984	-0.04091026488900044	0.95	-0.48564652960747895	0.42064965613661964	1384.4106523023709	Spearman correlation	20
Mono2 (CD11bhi & MHCII +) /Ly6C+| Count	lachnospiraceae_species_incertae_sedis_ext_m_otu_v26_19000	-0.17673961216868062	0.95	-0.5836821000156363	0.3011638391604736	1565.0636841843452	Spearman correlation	20
Mono2 (CD11bhi & MHCII +) /Ly6C+| Count	lachnospiraceae_species_incertae_sedis_ext_m_otu_v26_19001	-0.06867973428251181	0.95	-0.5066423382863382	0.39745781578043665	1421.3440465957408	Spearman correlation	20
Mono2 (CD11bhi & MHCII +) /Ly6C+| Count	lachnospiraceae_species_incertae_sedis_ext_m_otu_v26_23287	-0.2869345717334361	0.95	-0.6553600536217976	0.19178685696957026	1711.6229804054701	Spearman correlation	20
Mono2 (CD11bhi & MHCII +) /Ly6C+| Count	lachnospiraceae_species_incertae_sedis_ext_m_otu_v26_23302	-0.0769042520972325	0.95	-0.5127625570234721	0.390472821044696	1432.2826552893193	Spearman correlation	20
Mono2 (CD11bhi & MHCII +) /Ly6C+| Count	lachnospiraceae_species_incertae_sedis_ext_m_otu_v26_23304	0.1536453641851155	0.95	-0.3225963856831926	0.5678107813627156	1125.6516656337963	Spearman correlation	20
Mono2 (CD11bhi & MHCII +) /Ly6C+| Count	lachnospiraceae_species_incertae_sedis_ext_m_otu_v26_23339	-0.02132052963432879	0.95	-0.4705199803382663	0.43665513214898866	1358.3563044136574	Spearman correlation	20
Mono2 (CD11bhi & MHCII +) /Ly6C+| Count	lachnospiraceae_species_incertae_sedis_ext_m_otu_v26_27733	0.10233957416387959	0.95	-0.3685248771097314	0.531413822762097	1193.8883663620402	Spearman correlation	20
Mono2 (CD11bhi & MHCII +) /Ly6C+| Count	lachnospiraceae_species_incertae_sedis_ext_m_otu_v26_27753	0.3140766241581132	0.95	-0.16288840608044342	0.6720520398730346	912.2780898697093	Spearman correlation	20
Mono2 (CD11bhi & MHCII +) /Ly6C+| Count	lachnospiraceae_species_incertae_sedis_ext_m_otu_v26_27779	-0.10401382592585301	0.95	-0.5326271002708941	0.3670615265947085	1468.3383884813845	Spearman correlation	20
Mono2 (CD11bhi & MHCII +) /Ly6C+| Count	lachnospiraceae_species_incertae_sedis_ext_m_otu_v26_27795	0.02304680462776733	0.95	-0.4352562602307233	0.47186364579652745	1299.3477498450695	Spearman correlation	20
Mono2 (CD11bhi & MHCII +) /Ly6C+| Count	lachnospiraceae_species_incertae_sedis_ext_m_otu_v26_27796	-0.16790263156024657	0.95	-0.5776454701962753	0.30942240273595206	1553.3104999751279	Spearman correlation	20
Mono2 (CD11bhi & MHCII +) /Ly6C+| Count	lachnospiraceae_species_incertae_sedis_ext_m_otu_v26_27814	-0.40819624616228556	0.95	-0.7272471766378349	0.055910915710183196	1872.9010073958398	Spearman correlation	20
Mono2 (CD11bhi & MHCII +) /Ly6C+| Count	lachnospiraceae_species_incertae_sedis_ext_m_otu_v26_33439	-0.02800514786560379	0.95	-0.4757114685248612	0.431225966013798	1367.246846661253	Spearman correlation	20
Mono2 (CD11bhi & MHCII +) /Ly6C+| Count	lachnospiraceae_species_incertae_sedis_ext_m_otu_v26_33451	-0.10591417691672918	0.95	-0.534002093523446	0.36539772792831254	1470.86585529925	Spearman correlation	20
Mono2 (CD11bhi & MHCII +) /Ly6C+| Count	lactobacillus_animalis_murinus_ref_m_otu_v25_03470	0.23373891845882888	0.95	-0.24611527235002464	0.6215672610573285	1019.1272384497576	Spearman correlation	20
Mono2 (CD11bhi & MHCII +) /Ly6C+| Count	lactobacillus_taiwanensis_ref_m_otu_v25_01041	0.19466570535691502	0.95	-0.2841879302628877	0.5957909560919364	1071.0946118753031	Spearman correlation	20
Mono2 (CD11bhi & MHCII +) /Ly6C+| Count	muribaculaceae_species_incertae_sedis_ext_m_otu_v26_18165	-0.14566141446730527	0.95	-0.5622513041554765	0.32989398438398754	1523.729681241516	Spearman correlation	20
Mono2 (CD11bhi & MHCII +) /Ly6C+| Count	muribaculaceae_species_incertae_sedis_ext_m_otu_v26_18726	-0.18195488721804512	0.95	-0.5872237230025716	0.2962560515919808	1572	Spearman correlation	20
Mono2 (CD11bhi & MHCII +) /Ly6C+| Count	muribaculaceae_species_incertae_sedis_ext_m_otu_v26_18727	-0.22706766917293233	0.95	-0.6172249490928992	0.25272223974752794	1632	Spearman correlation	20
Mono2 (CD11bhi & MHCII +) /Ly6C+| Count	muribaculaceae_species_incertae_sedis_ext_m_otu_v26_18738	0.0736842105263158	0.95	-0.393213992641706	0.5103716502509212	1232	Spearman correlation	20
Mono2 (CD11bhi & MHCII +) /Ly6C+| Count	muribaculaceae_species_incertae_sedis_ext_m_otu_v26_18747	0.10229410275872389	0.95	-0.36856458807486686	0.5313808464947156	1193.9488433308973	Spearman correlation	20
Mono2 (CD11bhi & MHCII +) /Ly6C+| Count	muribaculaceae_species_incertae_sedis_ext_m_otu_v26_18755	-0.10113279553688552	0.95	-0.5305382152398022	0.3695781957139204	1464.5066180640576	Spearman correlation	20
Mono2 (CD11bhi & MHCII +) /Ly6C+| Count	muribaculaceae_species_incertae_sedis_ext_m_otu_v26_18776	0.1068070778804323	0.95	-0.364614932401471	0.5346473683458043	1187.946586419025	Spearman correlation	20
Mono2 (CD11bhi & MHCII +) /Ly6C+| Count	muribaculaceae_species_incertae_sedis_ext_m_otu_v26_18780	0.02556390977443609	0.95	-0.43321257254292006	0.4738191336564773	1296	Spearman correlation	20
Mono2 (CD11bhi & MHCII +) /Ly6C+| Count	muribaculaceae_species_incertae_sedis_ext_m_otu_v26_18783	0.007518796992481203	0.95	-0.4477601746813722	0.45970181291551937	1320	Spearman correlation	20
Mono2 (CD11bhi & MHCII +) /Ly6C+| Count	muribaculaceae_species_incertae_sedis_ext_m_otu_v26_18843	-0.20679392520228831	0.95	-0.6038812816281117	0.2725297279908745	1605.0359205190434	Spearman correlation	20
Mono2 (CD11bhi & MHCII +) /Ly6C+| Count	muribaculaceae_species_incertae_sedis_ext_m_otu_v26_18878	0.05992169203219505	0.95	-0.4048370080702345	0.5000762094088511	1250.3041495971806	Spearman correlation	20
Mono2 (CD11bhi & MHCII +) /Ly6C+| Count	muribaculaceae_species_incertae_sedis_ext_m_otu_v26_18981	-0.056235331144580195	0.95	-0.49729723239931084	0.40792499741008587	1404.7929904222917	Spearman correlation	20
Mono2 (CD11bhi & MHCII +) /Ly6C+| Count	muribaculaceae_species_incertae_sedis_ext_m_otu_v26_18996	-0.11445796112691659	0.95	-0.5401560733702273	0.3578800676101026	1482.229088298799	Spearman correlation	20
Mono2 (CD11bhi & MHCII +) /Ly6C+| Count	muribaculaceae_species_incertae_sedis_ext_m_otu_v26_23390	-0.1950649589257746	0.95	-0.5960585868080884	0.2838063902181047	1589.4363953712802	Spearman correlation	20
Mono2 (CD11bhi & MHCII +) /Ly6C+| Count	muribaculaceae_species_incertae_sedis_ext_m_otu_v26_33437	0.09778112763701548	0.95	-0.3724973167645502	0.5281015148315924	1199.9511002427694	Spearman correlation	20
Mono2 (CD11bhi & MHCII +) /Ly6C+| Count	muribaculum_intestinale_ref_m_otu_v25_10099	-0.05864661654135339	0.95	-0.4991160133912042	0.4059063133942762	1408.0000000000002	Spearman correlation	20
Mono2 (CD11bhi & MHCII +) /Ly6C+| Count	olsenella_species_incertae_sedis_ext_m_otu_v26_15401	-0.08198130620955317	0.95	-0.5165186271219953	0.38613390309866524	1439.0351372587056	Spearman correlation	20
Mono2 (CD11bhi & MHCII +) /Ly6C+| Count	oscillibacter_species_incertae_sedis_ext_m_otu_v26_18816	-0.05377587746479043	0.95	-0.49543811676817723	0.40997934258818786	1401.5219170281714	Spearman correlation	20
Mono2 (CD11bhi & MHCII +) /Ly6C+| Count	oscillibacter_species_incertae_sedis_ext_m_otu_v26_18818	-0.009811390611787402	0.95	-0.4615081519887593	0.4459252022393892	1343.0491495136773	Spearman correlation	20
Mono2 (CD11bhi & MHCII +) /Ly6C+| Count	oscillibacter_species_incertae_sedis_ext_m_otu_v26_18825	0.038098624790190355	0.95	-0.4229646576227727	0.4834917211507494	1279.3288290290468	Spearman correlation	20
Mono2 (CD11bhi & MHCII +) /Ly6C+| Count	oscillibacter_species_incertae_sedis_ext_m_otu_v26_18880	-0.05515355453437887	0.95	-0.4964800097362584	0.408829168721708	1403.3542275307238	Spearman correlation	20
Mono2 (CD11bhi & MHCII +) /Ly6C+| Count	oscillibacter_species_incertae_sedis_ext_m_otu_v26_18885	-0.07772119457198831	0.95	-0.5133680700971153	0.389776050062959	1433.3691887807445	Spearman correlation	20
Mono2 (CD11bhi & MHCII +) /Ly6C+| Count	oscillibacter_species_incertae_sedis_ext_m_otu_v26_27820	-0.01843744370221386	0.95	-0.46827124357481564	0.43898648817426056	1354.5218001239443	Spearman correlation	20
Mono2 (CD11bhi & MHCII +) /Ly6C+| Count	parasutterella_excrementihominis_ref_m_otu_v25_03674	-0.15639097744360902	0.95	-0.5697139476567082	0.32007365148600864	1538	Spearman correlation	20
Mono2 (CD11bhi & MHCII +) /Ly6C+| Count	ruminococcaceae_species_incertae_sedis_ext_m_otu_v26_18745	-0.06621567040002373	0.95	-0.5048000884203961	0.39954005488194483	1418.0668416320314	Spearman correlation	20
Mono2 (CD11bhi & MHCII +) /Ly6C+| Count	ruminococcaceae_species_incertae_sedis_ext_m_otu_v26_18873	-0.028231606665897815	0.95	-0.4758867991147977	0.43104145464980576	1367.5480368656442	Spearman correlation	20
Mono2 (CD11bhi & MHCII +) /Ly6C+| Count	ruminococcaceae_species_incertae_sedis_ext_m_otu_v26_18940	0.0038840531362238635	0.95	-0.450661554497332	0.4568303021950587	1324.8342093288222	Spearman correlation	20
Mono2 (CD11bhi & MHCII +) /Ly6C+| Count	ruminococcaceae_species_incertae_sedis_ext_m_otu_v26_18990	-0.10667614941253298	0.95	-0.5345527811680257	0.3647297575178653	1471.8792787186687	Spearman correlation	20
Mono2 (CD11bhi & MHCII +) /Ly6C+| Count	ruminococcaceae_species_incertae_sedis_ext_m_otu_v26_18992	-0.09600853447127969	0.95	-0.5268099482734387	0.3740373961927759	1457.6913508468022	Spearman correlation	20
Mono2 (CD11bhi & MHCII +) /Ly6C+| Count	ruminococcaceae_species_incertae_sedis_ext_m_otu_v26_27750	-0.15419331665837055	0.95	-0.5681909574818507	0.32209345385821253	1535.0771111556326	Spearman correlation	20
Mono2 (CD11bhi & MHCII +) /Ly6C+| Count	ruminococcaceae_species_incertae_sedis_ext_m_otu_v26_27777	-0.17432952654819858	0.95	-0.5820401956052929	0.30342330716539595	1561.8582703091042	Spearman correlation	20
Mono2 (CD11bhi & MHCII +) /Ly6C+| Count	ruminococcaceae_species_incertae_sedis_ext_m_otu_v26_27824	0.017644754166186136	0.95	-0.4396264046962078	0.4676519420266273	1306.5324769589724	Spearman correlation	20
Mono2 (CD11bhi & MHCII +) /Ly6C+| Count	ruminococcaceae_species_incertae_sedis_ext_m_otu_v26_33503	-0.08671099695241201	0.95	-0.5200027324300935	0.3820731234017468	1445.325625946708	Spearman correlation	20
Mono2 (CD11bhi & MHCII +) /Ly6C+| Count	ruminococcus_species_incertae_sedis_ext_m_otu_v26_18826	-0.17478239113007388	0.95	-0.5823489697729415	0.30299915375650377	1562.4605802029982	Spearman correlation	20
Mono2 (CD11bhi & MHCII +) /Ly6C+| Count	sutterellaceae_species_incertae_sedis_ext_m_otu_v26_17688	-0.05515355453437887	0.95	-0.4964800097362584	0.408829168721708	1403.3542275307238	Spearman correlation	20
Mono2 (CD11bhi & MHCII +) /Ly6C+| Count	sutterellaceae_species_incertae_sedis_ext_m_otu_v26_17689	0.14477477420272333	0.95	-0.33070091209916364	0.5616315765808908	1137.4495503103778	Spearman correlation	20
Mono2 (CD11bhi & MHCII +) /Ly6C+| Count	unassigned	-0.19248120300751878	0.95	-0.5943250448507978	0.28627283200738013	1586	Spearman correlation	20
Mono2 (CD11bhi & MHCII +) /Ly6C+| Count	lachnospiraceae_species_incertae_sedis_ext_m_otu_v26_18881	-0.12273079466700133	0.95	-0.5460718203061652	0.35054199584238455	1493.2319569071117	Spearman correlation	20
Mono2 (CD11bhi & MHCII +) /Ly6C+| Count	alistipes_species_incertae_sedis_ext_m_otu_v26_17309	-0.055312331106641584	0.95	-0.49660000569922524	0.4086965169827705	1403.5654003718334	Spearman correlation	20
Mono2 (CD11bhi & MHCII +) /Ly6C+| Count	alistipes_species_incertae_sedis_ext_m_otu_v26_18761	-0.04738544826193114	0.95	-0.49058856387599986	0.41529526747019574	1393.0226461883685	Spearman correlation	20
Mono2 (CD11bhi & MHCII +) /Ly6C+| Count	alistipes_species_incertae_sedis_ext_m_otu_v26_18779	-0.07379700958825341	0.95	-0.5104555187222104	0.3931181086209115	1428.1500227523773	Spearman correlation	20
Mono2 (CD11bhi & MHCII +) /Ly6C+| Count	alistipes_species_incertae_sedis_ext_m_otu_v26_18785	-0.16593699331992476	0.95	-0.5762966021775805	0.31124964429805996	1550.6962011155001	Spearman correlation	20
Mono2 (CD11bhi & MHCII +) /Ly6C+| Count	bacteroides_caecimuris_ref_m_otu_v25_03476	-0.0629216608068266	0.95	-0.5023310762536454	0.40231614702074747	1413.6858088730794	Spearman correlation	20
Mono2 (CD11bhi & MHCII +) /Ly6C+| Count	bacteroides_faecis_thetaiotaomicron_ref_m_otu_v25_01657	-0.14979043366023542	0.95	-0.5651311801889184	0.326127004824768	1529.221276768113	Spearman correlation	20
Mono2 (CD11bhi & MHCII +) /Ly6C+| Count	candidatus_melainabacteria_species_incertae_sedis_ext_m_otu_v26_18847	-0.04916651653923696	0.95	-0.4919429417178035	0.41381684237523453	1395.3914669971853	Spearman correlation	20
Mono2 (CD11bhi & MHCII +) /Ly6C+| Count	clostridia_species_incertae_sedis_ext_m_otu_v26_18828	-0.17853591318310422	0.95	-0.5849036944252698	0.2994762998713816	1567.4527645335284	Spearman correlation	20
Mono2 (CD11bhi & MHCII +) /Ly6C+| Count	clostridia_species_incertae_sedis_ext_m_otu_v26_18950	-0.13168389772328387	0.95	-0.5524267951673937	0.34253450182218526	1505.1395839719678	Spearman correlation	20
Mono2 (CD11bhi & MHCII +) /Ly6C+| Count	clostridiales_family_xiii_incertae_sedis_species_incertae_sedis_ext_m_otu_v26_23391	-0.06857752462234262	0.95	-0.5065660009687999	0.3975442828404261	1421.2081077477158	Spearman correlation	20
Mono2 (CD11bhi & MHCII +) /Ly6C+| Count	clostridiales_species_incertae_sedis_ext_m_otu_v26_18760	-0.2868406054113358	0.95	-0.6553016337164361	0.19188548255447524	1711.4980051970767	Spearman correlation	20
Mono2 (CD11bhi & MHCII +) /Ly6C+| Count	clostridiales_species_incertae_sedis_ext_m_otu_v26_18764	-0.13283461725885615	0.95	-0.5532400521088174	0.3415002979539614	1506.6700409542789	Spearman correlation	20
Mono2 (CD11bhi & MHCII +) /Ly6C+| Count	clostridiales_species_incertae_sedis_ext_m_otu_v26_18814	-0.14979043366023542	0.95	-0.5651311801889184	0.326127004824768	1529.221276768113	Spearman correlation	20
Mono2 (CD11bhi & MHCII +) /Ly6C+| Count	clostridiales_species_incertae_sedis_ext_m_otu_v26_18817	0.09704614791402374	0.95	-0.37313620258125274	0.5275662272293381	1200.9286232743484	Spearman correlation	20
Mono2 (CD11bhi & MHCII +) /Ly6C+| Count	clostridiales_species_incertae_sedis_ext_m_otu_v26_18819	-0.13586460707963324	0.95	-0.5553776339468225	0.3387716033043805	1510.6999274159123	Spearman correlation	20
Mono2 (CD11bhi & MHCII +) /Ly6C+| Count	clostridiales_species_incertae_sedis_ext_m_otu_v26_18853	-0.11574478345947115	0.95	-0.5410790270513832	0.3567424643256492	1483.9405620010966	Spearman correlation	20
Mono2 (CD11bhi & MHCII +) /Ly6C+| Count	clostridiales_species_incertae_sedis_ext_m_otu_v26_18869	-0.3705398374899088	0.95	-0.7056484426258657	0.10002983940276904	1822.8179838615788	Spearman correlation	20
Mono2 (CD11bhi & MHCII +) /Ly6C+| Count	clostridiales_species_incertae_sedis_ext_m_otu_v26_18870	-0.03893314107138301	0.95	-0.4841318485847664	0.4222781749870665	1381.7810776249391	Spearman correlation	20
Mono2 (CD11bhi & MHCII +) /Ly6C+| Count	clostridiales_species_incertae_sedis_ext_m_otu_v26_18882	-0.33250184175129177	0.95	-0.683179719857824	0.14279318163189086	1772.227449529218	Spearman correlation	20
Mono2 (CD11bhi & MHCII +) /Ly6C+| Count	clostridiales_species_incertae_sedis_ext_m_otu_v26_18897	-0.17821201707847997	0.95	-0.5846835614434225	0.29978080602243706	1567.0219827143783	Spearman correlation	20
Mono2 (CD11bhi & MHCII +) /Ly6C+| Count	clostridiales_species_incertae_sedis_ext_m_otu_v26_18945	-0.2238720284953183	0.95	-0.6151364547637347	0.2558713168248286	1627.749797898773	Spearman correlation	20
Mono2 (CD11bhi & MHCII +) /Ly6C+| Count	clostridiales_species_incertae_sedis_ext_m_otu_v26_18948	-0.3127492570927992	0.95	-0.67124410105588	0.16432096074392805	1745.956511933423	Spearman correlation	20
Mono2 (CD11bhi & MHCII +) /Ly6C+| Count	clostridiales_species_incertae_sedis_ext_m_otu_v26_18953	-0.16778073769014615	0.95	-0.5775618887325652	0.3095358169094164	1553.1483811278943	Spearman correlation	20
Mono2 (CD11bhi & MHCII +) /Ly6C+| Count	clostridiales_species_incertae_sedis_ext_m_otu_v26_18954	-0.20968295626674177	0.95	-0.6057964655238168	0.26973174560018026	1608.8783318347666	Spearman correlation	20
Mono2 (CD11bhi & MHCII +) /Ly6C+| Count	clostridiales_species_incertae_sedis_ext_m_otu_v26_18967	-0.153808504194465	0.95	-0.5679239883683552	0.3224466776238619	1534.5653105786384	Spearman correlation	20
Mono2 (CD11bhi & MHCII +) /Ly6C+| Count	clostridiales_species_incertae_sedis_ext_m_otu_v26_18970	-0.15607979451434162	0.95	-0.569498468680778	0.3203599136084467	1537.5861267040743	Spearman correlation	20
Mono2 (CD11bhi & MHCII +) /Ly6C+| Count	clostridiales_species_incertae_sedis_ext_m_otu_v26_23334	-0.20219729926761204	0.95	-0.6008246260512905	0.2769648414684262	1598.922408025924	Spearman correlation	20
Mono2 (CD11bhi & MHCII +) /Ly6C+| Count	clostridiales_species_incertae_sedis_ext_m_otu_v26_23344	-0.40694402215088427	0.95	-0.7265389485807386	0.05740776690850498	1871.235549460676	Spearman correlation	20
Mono2 (CD11bhi & MHCII +) /Ly6C+| Count	clostridiales_species_incertae_sedis_ext_m_otu_v26_23378	-0.15607979451434162	0.95	-0.569498468680778	0.3203599136084467	1537.5861267040743	Spearman correlation	20
Mono2 (CD11bhi & MHCII +) /Ly6C+| Count	clostridiales_species_incertae_sedis_ext_m_otu_v26_27760	-0.19565637692211824	0.95	-0.5964548669802657	0.2832409326174328	1590.222981306417	Spearman correlation	20
Mono2 (CD11bhi & MHCII +) /Ly6C+| Count	clostridiales_species_incertae_sedis_ext_m_otu_v26_27793	-0.13497599516636596	0.95	-0.55475131449487	0.33957268200197205	1509.5180735712668	Spearman correlation	20
Mono2 (CD11bhi & MHCII +) /Ly6C+| Count	clostridiales_species_incertae_sedis_ext_m_otu_v26_27807	-0.14903600325956207	0.95	-0.5646057406553666	0.32681641579912724	1528.2178843352176	Spearman correlation	20
Mono2 (CD11bhi & MHCII +) /Ly6C+| Count	clostridiales_species_incertae_sedis_ext_m_otu_v26_33446	-0.17334517572258626	0.95	-0.5813686353250055	0.30434459854550766	1560.5490837110399	Spearman correlation	20
Mono2 (CD11bhi & MHCII +) /Ly6C+| Count	clostridiales_species_incertae_sedis_ext_m_otu_v26_33485	-0.017612611437054216	0.95	-0.46762682067438166	0.43965234285014004	1353.4247732112822	Spearman correlation	20
Mono2 (CD11bhi & MHCII +) /Ly6C+| Count	clostridiales_species_incertae_sedis_ext_m_otu_v26_33487	-0.1765751210667299	0.95	-0.5835701438749737	0.30131822125624247	1564.844911018751	Spearman correlation	20
Mono2 (CD11bhi & MHCII +) /Ly6C+| Count	clostridium_species_incertae_sedis_ext_m_otu_v26_18861	-0.18130481180958874	0.95	-0.5867831105073317	0.29686918000413015	1571.1353997067529	Spearman correlation	20
Mono2 (CD11bhi & MHCII +) /Ly6C+| Count	clostridium_species_incertae_sedis_ext_m_otu_v26_18991	-0.12135564075094976	0.95	-0.5450913908058823	0.3517658088947017	1491.403002198763	Spearman correlation	20
Mono2 (CD11bhi & MHCII +) /Ly6C+| Count	clostridium_species_incertae_sedis_ext_m_otu_v26_23327	-0.14196831650704675	0.95	-0.5596668819565305	0.33325048307922833	1518.817860954372	Spearman correlation	20
Mono2 (CD11bhi & MHCII +) /Ly6C+| Count	clostridium_species_incertae_sedis_ext_m_otu_v26_23345	-0.5593005522117118	0.95	-0.8079959629934316	-0.14144577642339437	2073.869734441577	Spearman correlation	20
Mono2 (CD11bhi & MHCII +) /Ly6C+| Count	clostridium_species_incertae_sedis_ext_m_otu_v26_23387	-0.19094418999275314	0.95	-0.5932920287878184	0.28773705405808103	1583.9557726903615	Spearman correlation	20
Mono2 (CD11bhi & MHCII +) /Ly6C+| Count	clostridium_species_incertae_sedis_ext_m_otu_v26_33449	-0.585650805777128	0.95	-0.8211815155347084	-0.17963584421946968	2108.91557168358	Spearman correlation	20
Mono2 (CD11bhi & MHCII +) /Ly6C+| Count	firmicutes_bacterium_asf500_ref_m_otu_v25_08057	-0.7001286966400947	0.95	-0.8756877622373163	-0.3610899630650412	2261.171166531326	Spearman correlation	20
Mono2 (CD11bhi & MHCII +) /Ly6C+| Count	firmicutes_species_incertae_sedis_ext_m_otu_v26_19006	-0.3043543641010728	0.95	-0.6661145099002108	0.17333473663168814	1734.791304254427	Spearman correlation	20
Mono2 (CD11bhi & MHCII +) /Ly6C+| Count	firmicutes_species_incertae_sedis_ext_m_otu_v26_23322	-0.050797449870765427	0.95	-0.4931812756002891	0.4124608955475367	1397.5606083281182	Spearman correlation	20
Mono2 (CD11bhi & MHCII +) /Ly6C+| Count	firmicutes_species_incertae_sedis_ext_m_otu_v26_23325	-0.21042435769533196	0.95	-0.6062872130648123	0.26901240196921533	1609.8643957347915	Spearman correlation	20
Mono2 (CD11bhi & MHCII +) /Ly6C+| Count	lachnoclostridium_species_incertae_sedis_ext_m_otu_v26_27798	-0.050611798030122175	0.95	-0.4930404043718593	0.4126153488207937	1397.3136913800624	Spearman correlation	20
Mono2 (CD11bhi & MHCII +) /Ly6C+| Count	lachnospiraceae_bacterium_coe1_ref_m_otu_v25_07500	-0.13283461725885615	0.95	-0.5532400521088174	0.3415002979539614	1506.6700409542789	Spearman correlation	20
Mono2 (CD11bhi & MHCII +) /Ly6C+| Count	lachnospiraceae_species_incertae_sedis_ext_m_otu_v26_18737	0.11123754591823716	0.95	-0.36072091359677094	0.5378417827745785	1182.0540639287444	Spearman correlation	20
Mono2 (CD11bhi & MHCII +) /Ly6C+| Count	lachnospiraceae_species_incertae_sedis_ext_m_otu_v26_18751	-0.29481738963820087	0.95	-0.6602452435013532	0.18347860323369528	1722.107128218807	Spearman correlation	20
Mono2 (CD11bhi & MHCII +) /Ly6C+| Count	lachnospiraceae_species_incertae_sedis_ext_m_otu_v26_18767	-0.13558446796195334	0.95	-0.5551802351264361	0.3390242214579753	1510.327342389398	Spearman correlation	20
Mono2 (CD11bhi & MHCII +) /Ly6C+| Count	lachnospiraceae_species_incertae_sedis_ext_m_otu_v26_18784	-0.17753959152228704	0.95	-0.5842263624519486	0.30041266616905365	1566.1276567246416	Spearman correlation	20
Mono2 (CD11bhi & MHCII +) /Ly6C+| Count	lachnospiraceae_species_incertae_sedis_ext_m_otu_v26_18793	-0.0039526540792347116	0.95	-0.4568845856702016	0.45060688359072004	1335.2570299253823	Spearman correlation	20
Mono2 (CD11bhi & MHCII +) /Ly6C+| Count	lachnospiraceae_species_incertae_sedis_ext_m_otu_v26_18830	-0.13069069003948436	0.95	-0.5517242131738247	0.343426219529742	1503.8186177525142	Spearman correlation	20
Mono2 (CD11bhi & MHCII +) /Ly6C+| Count	lachnospiraceae_species_incertae_sedis_ext_m_otu_v26_18850	-0.011652159408671592	0.95	-0.46295579154179384	0.44444908858758847	1345.4973720135333	Spearman correlation	20
Mono2 (CD11bhi & MHCII +) /Ly6C+| Count	lachnospiraceae_species_incertae_sedis_ext_m_otu_v26_18889	-0.12691107081690542	0.95	-0.5490450854863618	0.34681182390769655	1498.7917241864843	Spearman correlation	20
Mono2 (CD11bhi & MHCII +) /Ly6C+| Count	lachnospiraceae_species_incertae_sedis_ext_m_otu_v26_18894	-0.3717187992767758	0.95	-0.70633424160218	0.09867604795308968	1824.386003038112	Spearman correlation	20
Mono2 (CD11bhi & MHCII +) /Ly6C+| Count	lachnospiraceae_species_incertae_sedis_ext_m_otu_v26_18895	-0.22896394868170483	0.95	-0.6184616588113259	0.2508487728752967	1634.5220517466676	Spearman correlation	20
Mono2 (CD11bhi & MHCII +) /Ly6C+| Count	lachnospiraceae_species_incertae_sedis_ext_m_otu_v26_18898	0.002410085620482008	0.95	-0.45183539659848043	0.4556631459116561	1326.7945861247588	Spearman correlation	20
Mono2 (CD11bhi & MHCII +) /Ly6C+| Count	lachnospiraceae_species_incertae_sedis_ext_m_otu_v26_18960	-0.1900308076103218	0.95	-0.5926775222890147	0.2886061210625318	1582.740974121728	Spearman correlation	20
Mono2 (CD11bhi & MHCII +) /Ly6C+| Count	lachnospiraceae_species_incertae_sedis_ext_m_otu_v26_18971	-0.15917659729577968	0.95	-0.5716403254383635	0.3175072343684604	1541.704874403387	Spearman correlation	20
Mono2 (CD11bhi & MHCII +) /Ly6C+| Count	lachnospiraceae_species_incertae_sedis_ext_m_otu_v26_18997	-0.1198433840643901	0.95	-0.5440118727986024	0.35310977138570465	1489.3917008056387	Spearman correlation	20
Mono2 (CD11bhi & MHCII +) /Ly6C+| Count	lachnospiraceae_species_incertae_sedis_ext_m_otu_v26_23286	-0.17853591318310422	0.95	-0.5849036944252698	0.2994762998713816	1567.4527645335284	Spearman correlation	20
Mono2 (CD11bhi & MHCII +) /Ly6C+| Count	lachnospiraceae_species_incertae_sedis_ext_m_otu_v26_23295	-0.15917659729577968	0.95	-0.5716403254383635	0.3175072343684604	1541.704874403387	Spearman correlation	20
Mono2 (CD11bhi & MHCII +) /Ly6C+| Count	lachnospiraceae_species_incertae_sedis_ext_m_otu_v26_23338	-0.14346728586671806	0.95	-0.5607168380855269	0.3318895847578296	1520.8114902027348	Spearman correlation	20
Mono2 (CD11bhi & MHCII +) /Ly6C+| Count	lachnospiraceae_species_incertae_sedis_ext_m_otu_v26_23363	-0.2238626261295826	0.95	-0.6151303017841598	0.2558805671909092	1627.737292752345	Spearman correlation	20
Mono2 (CD11bhi & MHCII +) /Ly6C+| Count	lachnospiraceae_species_incertae_sedis_ext_m_otu_v26_23364	-0.24436735504770654	0.95	-0.6284364192165645	0.23549631664483292	1655.0085822134497	Spearman correlation	20
Mono2 (CD11bhi & MHCII +) /Ly6C+| Count	lachnospiraceae_species_incertae_sedis_ext_m_otu_v26_27764	-0.22071890133341238	0.95	-0.6130703489239558	0.2589685525586407	1623.5561387734385	Spearman correlation	20
Mono2 (CD11bhi & MHCII +) /Ly6C+| Count	lachnospiraceae_species_incertae_sedis_ext_m_otu_v26_27772	-0.1828813753905417	0.95	-0.5878512696034524	0.2953815386401157	1573.2322292694205	Spearman correlation	20
Mono2 (CD11bhi & MHCII +) /Ly6C+| Count	mucispirillum_schaedleri_ref_m_otu_v25_04199	-0.14977354019052985	0.95	-0.5651194180498599	0.3261424478997138	1529.1988084534048	Spearman correlation	20
Mono2 (CD11bhi & MHCII +) /Ly6C+| Count	oscillibacter_species_incertae_sedis_ext_m_otu_v26_18744	-0.35267586246386723	0.95	-0.6951796120501166	0.12033186812364648	1799.0588970769434	Spearman correlation	20
Mono2 (CD11bhi & MHCII +) /Ly6C+| Count	oscillibacter_species_incertae_sedis_ext_m_otu_v26_18942	-0.1152234105078734	0.95	-0.5407052036854386	0.3572035481402817	1483.2471359754716	Spearman correlation	20
Mono2 (CD11bhi & MHCII +) /Ly6C+| Count	oscillibacter_species_incertae_sedis_ext_m_otu_v26_18975	-0.2419691620665341	0.95	-0.6268916828126233	0.2379024219982468	1651.8189855484904	Spearman correlation	20
Mono2 (CD11bhi & MHCII +) /Ly6C+| Count	oscillibacter_species_incertae_sedis_ext_m_otu_v26_23349	-0.059257753975477744	0.95	-0.4995763656529119	0.40539395926003546	1408.8128127873854	Spearman correlation	20
Mono2 (CD11bhi & MHCII +) /Ly6C+| Count	oscillibacter_species_incertae_sedis_ext_m_otu_v26_23389	-0.28851113531438904	0.95	-0.6563395637312883	0.1901306772080928	1713.7198099681373	Spearman correlation	20
Mono2 (CD11bhi & MHCII +) /Ly6C+| Count	oscillibacter_species_incertae_sedis_ext_m_otu_v26_33432	-0.2337783051867548	0.95	-0.621592827277294	0.24607613226933492	1640.9251458983838	Spearman correlation	20
Mono2 (CD11bhi & MHCII +) /Ly6C+| Count	oscillibacter_species_incertae_sedis_ext_m_otu_v26_33473	-0.16778073769014615	0.95	-0.5775618887325652	0.3095358169094164	1553.1483811278943	Spearman correlation	20
Mono2 (CD11bhi & MHCII +) /Ly6C+| Count	parabacteroides_goldsteinii_ref_m_otu_v25_01679	-0.20495326552388293	0.95	-0.6026586836580041	0.2743081607118513	1602.5878431467645	Spearman correlation	20
Mono2 (CD11bhi & MHCII +) /Ly6C+| Count	prevotella_species_incertae_sedis_ext_m_otu_v26_18740	-0.12351288973191887	0.95	-0.5466289058240825	0.34984525152763263	1494.272143343452	Spearman correlation	20
Mono2 (CD11bhi & MHCII +) /Ly6C+| Count	prevotella_species_incertae_sedis_ext_m_otu_v26_18789	-0.13788274462589037	0.95	-0.5567983101777866	0.3369497037783897	1513.384050352434	Spearman correlation	20
Mono2 (CD11bhi & MHCII +) /Ly6C+| Count	ruminococcaceae_species_incertae_sedis_ext_m_otu_v26_23360	-0.42468057015759053	0.95	-0.736507407627609	0.036009874936623276	1894.8251583095953	Spearman correlation	20
Mono2 (CD11bhi & MHCII +) /Ly6C+| Count	ruminococcaceae_species_incertae_sedis_ext_m_otu_v26_23382	-0.3725533306969716	0.95	-0.7068193069569778	0.09771670923860273	1825.495929826972	Spearman correlation	20
Mono2 (CD11bhi & MHCII +) /Ly6C+| Count	ruminococcaceae_species_incertae_sedis_ext_m_otu_v26_33488	-0.047735412924690405	0.95	-0.4908548566702175	0.41500496241641804	1393.488099189838	Spearman correlation	20
Mono2 (CD11bhi & MHCII +) /Ly6C+| Count	clostridia_species_incertae_sedis_ext_m_otu_v26_33428	-0.05533715710928597	0.95	-0.4966187665148078	0.4086757740368917	1403.5984189553503	Spearman correlation	20
Mono2 (CD11bhi & MHCII +) /Ly6C+| Count	clostridiales_species_incertae_sedis_ext_m_otu_v26_18759	0.04449501836729486	0.95	-0.41768935837801957	0.48838602729168734	1270.8216255714979	Spearman correlation	20
Mono2 (CD11bhi & MHCII +) /Ly6C+| Count	clostridiales_species_incertae_sedis_ext_m_otu_v26_18928	0.00988163519808678	0.95	-0.4458689185190465	0.4615634387643574	1316.8574251865446	Spearman correlation	20
Mono2 (CD11bhi & MHCII +) /Ly6C+| Count	clostridiales_species_incertae_sedis_ext_m_otu_v26_23312	-0.1900308076103218	0.95	-0.5926775222890147	0.2886061210625318	1582.740974121728	Spearman correlation	20
Mono2 (CD11bhi & MHCII +) /Ly6C+| Count	clostridiales_species_incertae_sedis_ext_m_otu_v26_27801	-0.07149920674096624	0.95	-0.5087454134242676	0.395069337729915	1425.0939449654852	Spearman correlation	20
Mono2 (CD11bhi & MHCII +) /Ly6C+| Count	clostridiales_species_incertae_sedis_ext_m_otu_v26_27822	0.11494546411551172	0.95	-0.35744926005024164	0.5405058479798777	1177.1225327263694	Spearman correlation	20
Mono2 (CD11bhi & MHCII +) /Ly6C+| Count	clostridiales_species_incertae_sedis_ext_m_otu_v26_27826	-0.07571824119088823	0.95	-0.5118827201524109	0.39148341877873244	1430.7052607838814	Spearman correlation	20
Mono2 (CD11bhi & MHCII +) /Ly6C+| Count	clostridiales_species_incertae_sedis_ext_m_otu_v26_33501	0	0.95	-0.45375136422942275	0.45375136422942275	1330	Spearman correlation	20
Mono2 (CD11bhi & MHCII +) /Ly6C+| Count	clostridiales_species_incertae_sedis_ext_m_otu_v26_33502	-0.11166730041566639	0.95	-0.5381509899391462	0.3603423171096243	1478.5175095528364	Spearman correlation	20
Mono2 (CD11bhi & MHCII +) /Ly6C+| Count	clostridium_species_incertae_sedis_ext_m_otu_v26_18932	0.04739835053614616	0.95	-0.4152845663613233	0.4905983828589769	1266.9601937869256	Spearman correlation	20
Mono2 (CD11bhi & MHCII +) /Ly6C+| Count	clostridium_species_incertae_sedis_ext_m_otu_v26_27794	-0.012906210591549703	0.95	-0.46394064069396557	0.44344204366236806	1347.165260086761	Spearman correlation	20
Mono2 (CD11bhi & MHCII +) /Ly6C+| Count	lachnospiraceae_species_incertae_sedis_ext_m_otu_v26_18732	-0.13826809260944808	0.95	-0.5570692991016971	0.3366014211628961	1513.896563170566	Spearman correlation	20
Mono2 (CD11bhi & MHCII +) /Ly6C+| Count	lachnospiraceae_species_incertae_sedis_ext_m_otu_v26_18736	-0.04354067131779893	0.95	-0.48765756115110326	0.41847841998878227	1387.9090928526723	Spearman correlation	20
Mono2 (CD11bhi & MHCII +) /Ly6C+| Count	lachnospiraceae_species_incertae_sedis_ext_m_otu_v26_18811	-0.0859597204638583	0.95	-0.5194502695439215	0.3827193599707296	1444.3264282169314	Spearman correlation	20
[truncated: 14,817 more rows]

## Sheet: rel_rel_correlation
Table 1
T (% of CD45)	akkermansia_muciniphila_ref_m_otu_v25_03591	-0.1466597044622855	0.95	-0.5445946708496423	0.3051734539696166	2030.7343366027078	Spearman correlation	22
T (% of CD45)	anaerotruncus_sp_g3_2012_ref_m_otu_v25_07507	0.5280863391986245	0.95	0.12390819192332748	0.781972387270893	835.759093279236	Spearman correlation	22
T (% of CD45)	azospirillum_species_incertae_sedis_ext_m_otu_v26_18867	0.1357585962191127	0.95	-0.31522604082390077	0.53672319584535	1530.5715260959514	Spearman correlation	22
T (% of CD45)	bacteria_species_incertae_sedis_ext_m_otu_v26_23316	0.1784144497708359	0.95	-0.2753050664135078	0.5671314503477256	1455.0280094558495	Spearman correlation	22
T (% of CD45)	bacteroidales_bacterium_m1_ref_m_otu_v25_10008	-0.2399774138904574	0.95	-0.6092260160399348	0.21479160823789561	2196	Spearman correlation	22
T (% of CD45)	bacteroidales_bacterium_m10_ref_m_otu_v25_10015	-0.2515095316251031	0.95	-0.6168864535174572	0.20305401438748708	2216.4233805080576	Spearman correlation	22
T (% of CD45)	bacteroidales_bacterium_m11_ref_m_otu_v25_10016	-0.20272899268727398	0.95	-0.584003101922743	0.2518270375701475	2130.0330460491623	Spearman correlation	22
T (% of CD45)	bacteroidales_bacterium_m6_ref_m_otu_v25_10012	-0.22215955408124863	0.95	-0.5972530842122284	0.23267227885599212	2164.4445702778917	Spearman correlation	22
T (% of CD45)	bacteroidales_species_incertae_sedis_ext_m_otu_v26_18918	-0.1543245757358292	0.95	-0.5500876637550796	0.29804438934798044	2044.3088236281535	Spearman correlation	22
T (% of CD45)	bacteroidales_species_incertae_sedis_ext_m_otu_v26_18943	-0.05251270468661774	0.95	-0.47421985855731735	0.3887939535640817	1864.0000000000002	Spearman correlation	22
T (% of CD45)	bacteroidales_species_incertae_sedis_meta_m_otu_v25_12701	-0.3055634123542747	0.95	-0.6518932295234563	0.14623886658570062	2312.152803279421	Spearman correlation	22
T (% of CD45)	bifidobacterium_pseudolongum_ref_m_otu_v25_03808	-0.023899383169660303	0.95	-0.4517075050809926	0.41284469154412806	1813.3258075934684	Spearman correlation	22
T (% of CD45)	blautia_species_incertae_sedis_ext_m_otu_v26_18824	0.16729568218762209	0.95	-0.2858639505045556	0.5593059816494265	1474.719346845721	Spearman correlation	22
T (% of CD45)	candidatus_arthromitus_sp_ref_m_otu_v25_00944	-0.3020689152721981	0.95	-0.6496738647878741	0.15000425687250604	2305.9640489470626	Spearman correlation	22
T (% of CD45)	clostridia_species_incertae_sedis_ext_m_otu_v26_23357	0.3150148314861508	0.95	-0.1359887619439759	0.6578662739401209	1213.108733438027	Spearman correlation	22
T (% of CD45)	clostridiales_species_incertae_sedis_ext_m_otu_v26_18757	0.2427163455712965	0.95	-0.21201571967857052	0.6110516672162994	1341.149351993234	Spearman correlation	22
T (% of CD45)	clostridiales_species_incertae_sedis_ext_m_otu_v26_18798	0.23974185434105147	0.95	-0.21503000359505198	0.6090688194160505	1346.4171759619978	Spearman correlation	22
T (% of CD45)	clostridiales_species_incertae_sedis_ext_m_otu_v26_18823	0.20562705974320786	0.95	-0.24899252715154283	0.5859923119593423	1406.8344771947789	Spearman correlation	22
T (% of CD45)	clostridiales_species_incertae_sedis_ext_m_otu_v26_18879	0.14460203388684684	0.95	-0.30707870069191123	0.5431142156808428	1514.9097979863943	Spearman correlation	22
T (% of CD45)	clostridiales_species_incertae_sedis_ext_m_otu_v26_18884	-0.007843830003770957	0.95	-0.4388321304894397	0.4260784856595261	1784.8914229366783	Spearman correlation	22
T (% of CD45)	clostridiales_species_incertae_sedis_ext_m_otu_v26_18927	0.19265372544893722	0.95	-0.261621032586428	0.5770517022729872	1429.8102522299323	Spearman correlation	22
T (% of CD45)	clostridiales_species_incertae_sedis_ext_m_otu_v26_18988	0.14912737153449526	0.95	-0.30288380160437256	0.5463668465656938	1506.8954250124089	Spearman correlation	22
T (% of CD45)	clostridiales_species_incertae_sedis_ext_m_otu_v26_19011	0.2543754770981908	0.95	-0.20011659533646195	0.6187795350020341	1320.501030059104	Spearman correlation	22
T (% of CD45)	clostridiales_species_incertae_sedis_ext_m_otu_v26_23340	0.25918579279616777	0.95	-0.19516788171395758	0.6219474722746521	1311.9819609579868	Spearman correlation	22
T (% of CD45)	clostridiales_species_incertae_sedis_ext_m_otu_v26_27766	0.3725260222253862	0.95	-0.07146448305463936	0.6933052984234017	1111.256414638841	Spearman correlation	22
T (% of CD45)	clostridiales_species_incertae_sedis_ext_m_otu_v26_27804	0.4553854694904675	0.95	0.02852667974449025	0.7417745703856677	964.512333532382	Spearman correlation	22
T (% of CD45)	clostridiales_species_incertae_sedis_ext_m_otu_v26_27811	0.45616901827229484	0.95	0.029514842586478133	0.7422190653030849	963.1246686397658	Spearman correlation	22
T (% of CD45)	clostridiales_species_incertae_sedis_ext_m_otu_v26_33426	0.22398346391259485	0.95	-0.23085595786618385	0.5984864118513251	1374.3252854107948	Spearman correlation	22
T (% of CD45)	clostridiales_species_incertae_sedis_ext_m_otu_v26_33452	0.1743272500393196	0.95	-0.2791992216653348	0.5642629841826623	1462.266440180365	Spearman correlation	22
T (% of CD45)	clostridiales_species_incertae_sedis_ext_m_otu_v26_33467	0.36760302988092985	0.95	-0.07713716355079338	0.6903312264515586	1119.9750340808732	Spearman correlation	22
T (% of CD45)	clostridium_sp_asf502_ref_m_otu_v25_03467	0.022815459333022536	0.95	-0.41374395853387164	0.4508438509177166	1730.593821521217	Spearman correlation	22
T (% of CD45)	clostridium_species_incertae_sedis_ext_m_otu_v26_18731	0.20718903610528575	0.95	-0.24746156922235324	0.5870625421067696	1404.068217057539	Spearman correlation	22
T (% of CD45)	clostridium_species_incertae_sedis_ext_m_otu_v26_18763	0.35701806530003294	0.95	-0.08923729938947172	0.6838994997590738	1138.7210063536415	Spearman correlation	22
T (% of CD45)	clostridium_species_incertae_sedis_ext_m_otu_v26_18841	0.18193093103947366	0.95	-0.27194271536470294	0.5695918530001441	1448.8003211290923	Spearman correlation	22
T (% of CD45)	clostridium_species_incertae_sedis_ext_m_otu_v26_18914	0.11349296325032997	0.95	-0.3354488422988909	0.5204257972980347	1570.0039620836658	Spearman correlation	22
T (% of CD45)	clostridium_species_incertae_sedis_ext_m_otu_v26_18974	-0.09286560436994139	0.95	-0.5050582765018223	0.3538216010154215	1935.4649853391663	Spearman correlation	22
T (% of CD45)	clostridium_species_incertae_sedis_ext_m_otu_v26_18994	0.1715654546709637	0.95	-0.28182215455083554	0.5623193646339141	1467.1575797777232	Spearman correlation	22
T (% of CD45)	clostridium_species_incertae_sedis_ext_m_otu_v26_19010	0.1164808939739319	0.95	-0.3327588743615342	0.5226301814942299	1564.7123367721667	Spearman correlation	22
T (% of CD45)	clostridium_species_incertae_sedis_ext_m_otu_v26_23329	0.01695958342941319	0.95	-0.4185875407933339	0.4461640755889621	1740.9645777465093	Spearman correlation	22
T (% of CD45)	clostridium_species_incertae_sedis_ext_m_otu_v26_23350	-0.20474358696918823	0.95	-0.5853863886822656	0.24985745074779828	2133.6008925224323	Spearman correlation	22
T (% of CD45)	clostridium_species_incertae_sedis_ext_m_otu_v26_27791	-0.08139569275564797	0.95	-0.4963985307589304	0.36389084551646056	1915.1517718702528	Spearman correlation	22
T (% of CD45)	clostridium_species_incertae_sedis_ext_m_otu_v26_33448	0.07151085690540997	0.95	-0.3724858780857179	0.4888686554609974	1644.354272420519	Spearman correlation	22
T (% of CD45)	desulfovibrio_species_incertae_sedis_ext_m_otu_v26_18866	0.2992666082526425	0.95	-0.15301435320642834	0.6478898206075028	1240.9988367845701	Spearman correlation	22
T (% of CD45)	dorea_sp_5_2_ref_m_otu_v25_07503	0.3819341840297704	0.95	-0.06054313310784906	0.6989587125076329	1094.5945600832765	Spearman correlation	22
T (% of CD45)	dorea_species_incertae_sedis_ext_m_otu_v26_23355	0.11266852065696999	0.95	-0.33618978328763965	0.5198165979514556	1571.4640499165062	Spearman correlation	22
T (% of CD45)	eggerthellaceae_species_incertae_sedis_ext_m_otu_v26_18907	-0.2654634353445099	0.95	-0.6260639659409167	0.18867463887978672	2241.1357439951266	Spearman correlation	22
T (% of CD45)	eggerthellaceae_species_incertae_sedis_ext_m_otu_v26_27735	-0.3976416725316985	0.95	-0.7083099463464934	0.042070098184310255	2475.223402053638	Spearman correlation	22
T (% of CD45)	enterorhabdus_caecimuris_ref_m_otu_v25_02234	-0.25022482828773085	0.95	-0.6160364766105003	0.20436810638112904	2214.148170897571	Spearman correlation	22
T (% of CD45)	enterorhabdus_mucosicola_ref_m_otu_v25_02233	-0.2586072530801049	0.95	-0.6215670896128808	0.19576429307846363	2228.993445204866	Spearman correlation	22
T (% of CD45)	erysipelotrichaceae_species_incertae_sedis_ext_m_otu_v26_19009	0.16839775173866245	0.95	-0.28482226533664085	0.5600847581241392	1472.7675816708288	Spearman correlation	22
T (% of CD45)	firmicutes_species_incertae_sedis_ext_m_otu_v26_33447	0.07852654470031242	0.95	-0.3663934540059986	0.4942193413186016	1631.9294893357467	Spearman correlation	22
T (% of CD45)	firmicutes_species_incertae_sedis_ext_m_otu_v26_33498	0.1141857039448889	0.95	-0.3348258343881733	0.5209373590580423	1568.7771183136017	Spearman correlation	22
T (% of CD45)	hungateiclostridiaceae_bacterium_kb18_ref_m_otu_v25_10098	0.24242541878126034	0.95	-0.21231092071719695	0.610857934057815	1341.664583338388	Spearman correlation	22
T (% of CD45)	lachnoclostridium_species_incertae_sedis_ext_m_otu_v26_18770	0.014156342129564235	0.95	-0.4208974548048476	0.4439155020268089	1745.9291180885418	Spearman correlation	22
T (% of CD45)	lachnoclostridium_species_incertae_sedis_ext_m_otu_v26_18786	0.147527627596033	0.95	-0.30436873695508404	0.545218382468621	1509.7285715274256	Spearman correlation	22
T (% of CD45)	lachnoclostridium_species_incertae_sedis_ext_m_otu_v26_18936	0.013197342666997212	0.95	-0.4216863919836384	0.4431450119747712	1747.6275061367478	Spearman correlation	22
T (% of CD45)	lachnoclostridium_species_incertae_sedis_ext_m_otu_v26_18998	0.21232407579507492	0.95	-0.2424124522734844	0.5905716194147551	1394.9740617669222	Spearman correlation	22
T (% of CD45)	lachnoclostridium_species_incertae_sedis_ext_m_otu_v26_27803	0.25918579279616777	0.95	-0.19516788171395758	0.6219474722746521	1311.9819609579868	Spearman correlation	22
T (% of CD45)	lachnoclostridium_species_incertae_sedis_ext_m_otu_v26_33464	0.3771072117197576	0.95	-0.06615973012416235	0.6960631002993749	1103.1431280443094	Spearman correlation	22
T (% of CD45)	lachnospiraceae_bacterium_a2_ref_m_otu_v25_11108	-0.410184658688578	0.95	-0.7156997508112926	0.027099631449168476	2497.437030537472	Spearman correlation	22
T (% of CD45)	lachnospiraceae_bacterium_a4_ref_m_otu_v25_11109	5.848132217039031e-4	0.95	-0.432001387819339	0.4329522517169527	1769.9642957843625	Spearman correlation	22
T (% of CD45)	lachnospiraceae_species_incertae_sedis_ext_m_otu_v26_18739	0.05336316817524959	0.95	-0.3880697779951406	0.4748806512117947	1676.493829161633	Spearman correlation	22
T (% of CD45)	lachnospiraceae_species_incertae_sedis_ext_m_otu_v26_18758	-0.13986466024009467	0.95	-0.5396963195974055	0.3114514286224891	2018.7003132852076	Spearman correlation	22
T (% of CD45)	lachnospiraceae_species_incertae_sedis_ext_m_otu_v26_18766	0.058527039258906365	0.95	-0.38366097183217207	0.47888269452941434	1667.348613472477	Spearman correlation	22
T (% of CD45)	lachnospiraceae_species_incertae_sedis_ext_m_otu_v26_18771	0.37547227572480557	0.95	-0.06805577149606602	0.6950799741813563	1106.0385996913694	Spearman correlation	22
T (% of CD45)	lachnospiraceae_species_incertae_sedis_ext_m_otu_v26_18773	0.14402317432244782	0.95	-0.3076140289583404	0.5426972901020706	1515.9349582749448	Spearman correlation	22
T (% of CD45)	lachnospiraceae_species_incertae_sedis_ext_m_otu_v26_18787	-0.17667114977696166	0.95	-0.565909124997728	0.2769678507481285	2083.884606254999	Spearman correlation	22
T (% of CD45)	lachnospiraceae_species_incertae_sedis_ext_m_otu_v26_18803	0.24666712930733659	0.95	-0.20799865952663862	0.6136782011264866	1334.1525139967068	Spearman correlation	22
T (% of CD45)	lachnospiraceae_species_incertae_sedis_ext_m_otu_v26_18829	0.19843912260956595	0.95	-0.2560085602456607	0.5810501394676171	1419.5643138584585	Spearman correlation	22
T (% of CD45)	lachnospiraceae_species_incertae_sedis_ext_m_otu_v26_18836	0.165465013900372	0.95	-0.28759194931950505	0.5580108103166563	1477.9614603824414	Spearman correlation	22
T (% of CD45)	lachnospiraceae_species_incertae_sedis_ext_m_otu_v26_18852	0.24615913061486097	0.95	-0.2085160408445295	0.6133409312607774	1335.0521796810813	Spearman correlation	22
T (% of CD45)	lachnospiraceae_species_incertae_sedis_ext_m_otu_v26_18854	0.16311048989745913	0.95	-0.28981009644021943	0.5563422022347642	1482.1313223915997	Spearman correlation	22
T (% of CD45)	lachnospiraceae_species_incertae_sedis_ext_m_otu_v26_18886	0.03537174900113875	0.95	-0.4032742652818656	0.46079962256129925	1708.3566325189834	Spearman correlation	22
T (% of CD45)	lachnospiraceae_species_incertae_sedis_ext_m_otu_v26_18920	0.14681049661362755	0.95	-0.3050336894911867	0.5447030655229789	1510.9986104972656	Spearman correlation	22
T (% of CD45)	lachnospiraceae_species_incertae_sedis_ext_m_otu_v26_18934	0.08779101861089449	0.95	-0.35828930315665797	0.5012371899572937	1615.522106040106	Spearman correlation	22
T (% of CD45)	lachnospiraceae_species_incertae_sedis_ext_m_otu_v26_18956	0.2128788751937376	0.95	-0.24186545764876088	0.5909498924844102	1393.9915120318908	Spearman correlation	22
T (% of CD45)	lachnospiraceae_species_incertae_sedis_ext_m_otu_v26_18959	0.2543611136163174	0.95	-0.20013133742750705	0.6187700578393667	1320.5264677855018	Spearman correlation	22
T (% of CD45)	lachnospiraceae_species_incertae_sedis_ext_m_otu_v26_18965	0.18596461734775904	0.95	-0.26807213355791	0.572405602833391	1441.656662677119	Spearman correlation	22
T (% of CD45)	lachnospiraceae_species_incertae_sedis_ext_m_otu_v26_18984	0.15797764231327335	0.95	-0.2946288369813372	0.5526936215232953	1491.221595463193	Spearman correlation	22
T (% of CD45)	lachnospiraceae_species_incertae_sedis_ext_m_otu_v26_19000	0.3144833583740944	0.95	-0.13656772033595477	0.6575315377065893	1214.0499723194787	Spearman correlation	22
T (% of CD45)	lachnospiraceae_species_incertae_sedis_ext_m_otu_v26_19001	0.13420212338826895	0.95	-0.316653151367448	0.5355935745735678	1533.3280394793755	Spearman correlation	22
T (% of CD45)	lachnospiraceae_species_incertae_sedis_ext_m_otu_v26_23287	0.38314092710727365	0.95	-0.05913459209369842	0.6996809950877009	1092.4574180930183	Spearman correlation	22
T (% of CD45)	lachnospiraceae_species_incertae_sedis_ext_m_otu_v26_23302	0.2520544985543822	0.95	-0.202496085830217	0.6172467536631332	1324.6114830601891	Spearman correlation	22
T (% of CD45)	lachnospiraceae_species_incertae_sedis_ext_m_otu_v26_23304	-0.16582747959835625	0.95	-0.5582674014884222	0.2872500458342579	2064.680466368689	Spearman correlation	22
T (% of CD45)	lachnospiraceae_species_incertae_sedis_ext_m_otu_v26_23339	0.08776839867758862	0.95	-0.3583091722774746	0.5012201213149488	1615.5621659419905	Spearman correlation	22
T (% of CD45)	lachnospiraceae_species_incertae_sedis_ext_m_otu_v26_27733	-0.05394432201151896	0.95	-0.47533192260403373	0.3875746077613083	1866.5353942824001	Spearman correlation	22
T (% of CD45)	lachnospiraceae_species_incertae_sedis_ext_m_otu_v26_27753	-0.07989222373857871	0.95	-0.495257260500124	0.36520304553735394	1912.4891282410226	Spearman correlation	22
T (% of CD45)	lachnospiraceae_species_incertae_sedis_ext_m_otu_v26_27779	-0.12392169225225046	0.95	-0.528096226366986	0.32602816460563483	1990.4653169787352	Spearman correlation	22
T (% of CD45)	lachnospiraceae_species_incertae_sedis_ext_m_otu_v26_27795	0.12149334037320365	0.95	-0.328229800386855	0.526316021822327	1555.8352941990563	Spearman correlation	22
T (% of CD45)	lachnospiraceae_species_incertae_sedis_ext_m_otu_v26_27796	0.1550664854591643	0.95	-0.29735165305178746	0.5506175381859817	1496.37725425182	Spearman correlation	22
T (% of CD45)	lachnospiraceae_species_incertae_sedis_ext_m_otu_v26_27814	0.2482572753968812	0.95	-0.20637749748086948	0.6147330638719415	1331.3363652721234	Spearman correlation	22
T (% of CD45)	lachnospiraceae_species_incertae_sedis_ext_m_otu_v26_33439	-0.12445615389289558	0.95	-0.5284875593436505	0.32554294522617705	1991.411848544318	Spearman correlation	22
T (% of CD45)	lachnospiraceae_species_incertae_sedis_ext_m_otu_v26_33451	0.16697507461287775	0.95	-0.28616679044482773	0.559079294583201	1475.2871428605933	Spearman correlation	22
T (% of CD45)	lactobacillus_animalis_murinus_ref_m_otu_v25_03470	-0.5007068372544405	0.95	-0.7670776017199803	-0.08708837668791876	2657.7518087776143	Spearman correlation	22
T (% of CD45)	lactobacillus_taiwanensis_ref_m_otu_v25_01041	-0.38853568638676317	0.95	-0.7029020754421569	0.05281608415760608	2459.0967005909574	Spearman correlation	22
T (% of CD45)	muribaculaceae_species_incertae_sedis_ext_m_otu_v26_18165	-0.2768980520542764	0.95	-0.6335107934376443	0.17674438554988225	2261.386450188124	Spearman correlation	22
T (% of CD45)	muribaculaceae_species_incertae_sedis_ext_m_otu_v26_18726	-0.14172783738001132	0.95	-0.5410421295153097	0.3097339414785297	2022	Spearman correlation	22
T (% of CD45)	muribaculaceae_species_incertae_sedis_ext_m_otu_v26_18727	-0.2998306041784303	0.95	-0.64824918731961	0.15240921114914294	2302.0000000000005	Spearman correlation	22
T (% of CD45)	muribaculaceae_species_incertae_sedis_ext_m_otu_v26_18738	-0.2806324110671938	0.95	-0.6359285778600868	0.17281906890176998	2268.0000000000005	Spearman correlation	22
T (% of CD45)	muribaculaceae_species_incertae_sedis_ext_m_otu_v26_18747	-0.35074839015157966	0.95	-0.6800657543217797	0.0963428543235602	2392.1753989584477	Spearman correlation	22
T (% of CD45)	muribaculaceae_species_incertae_sedis_ext_m_otu_v26_18755	-0.3912612772031702	0.95	-0.7045245717906339	0.0496102940925926	2463.923721926815	Spearman correlation	22
T (% of CD45)	muribaculaceae_species_incertae_sedis_ext_m_otu_v26_18776	-0.33832252125732076	0.95	-0.6724140622292986	0.11029197538871506	2370.169185146715	Spearman correlation	22
T (% of CD45)	muribaculaceae_species_incertae_sedis_ext_m_otu_v26_18780	-0.2869246090128864	0.95	-0.6399867019317141	0.16617237464174614	2279.1434825618217	Spearman correlation	22
T (% of CD45)	muribaculaceae_species_incertae_sedis_ext_m_otu_v26_18783	-0.2817617165443253	0.95	-0.6366583678417054	0.1716291726781729	2270.0000000000005	Spearman correlation	22
T (% of CD45)	muribaculaceae_species_incertae_sedis_ext_m_otu_v26_18843	-0.41397601027737463	0.95	-0.7179200737684488	0.022535591039382113	2504.1515142012304	Spearman correlation	22
T (% of CD45)	muribaculaceae_species_incertae_sedis_ext_m_otu_v26_18878	-0.21813533169555585	0.95	-0.5945256163947006	0.2366685660127907	2157.3176724328296	Spearman correlation	22
T (% of CD45)	muribaculaceae_species_incertae_sedis_ext_m_otu_v26_18981	0.235554201762557	0.95	-0.21925904293527684	0.606269409738144	1353.8335086785116	Spearman correlation	22
T (% of CD45)	muribaculaceae_species_incertae_sedis_ext_m_otu_v26_18996	-0.23911829866760348	0.95	-0.6086525601174927	0.21566080449368655	2194.4785069403256	Spearman correlation	22
T (% of CD45)	muribaculaceae_species_incertae_sedis_ext_m_otu_v26_23390	-0.055320690629557814	0.95	-0.47639980206022065	0.38640086021284586	1868.972943104947	Spearman correlation	22
T (% of CD45)	muribaculaceae_species_incertae_sedis_ext_m_otu_v26_33437	-0.23911829866760348	0.95	-0.6086525601174927	0.21566080449368655	2194.4785069403256	Spearman correlation	22
T (% of CD45)	muribaculum_intestinale_ref_m_otu_v25_10099	-0.36871823828345573	0.95	-0.6910059016345327	0.07585464547984237	2424	Spearman correlation	22
T (% of CD45)	olsenella_species_incertae_sedis_ext_m_otu_v26_15401	-0.15535285547721678	0.95	-0.5508219793921518	0.29708413602904	2046.129907050151	Spearman correlation	22
T (% of CD45)	oscillibacter_species_incertae_sedis_ext_m_otu_v26_18816	0.32340370127914686	0.95	-0.12680938861742902	0.6631319304938534	1198.2520450346308	Spearman correlation	22
T (% of CD45)	oscillibacter_species_incertae_sedis_ext_m_otu_v26_18818	0.14594216000176305	0.95	-0.30583825666499426	0.5440786925906403	1512.5364346368776	Spearman correlation	22
T (% of CD45)	oscillibacter_species_incertae_sedis_ext_m_otu_v26_18825	0.28747255113763487	0.95	-0.16559160664661207	0.6403391648715081	1261.886111935249	Spearman correlation	22
T (% of CD45)	oscillibacter_species_incertae_sedis_ext_m_otu_v26_18880	0.24386711345052758	0.95	-0.21084723102422775	0.6118175511466462	1339.1113420791155	Spearman correlation	22
T (% of CD45)	oscillibacter_species_incertae_sedis_ext_m_otu_v26_18885	0.5250247191435846	0.95	0.11973491981097574	0.7803211035442867	841.1812223967116	Spearman correlation	22
T (% of CD45)	oscillibacter_species_incertae_sedis_ext_m_otu_v26_27820	0.3639014814035481	0.95	-0.08138351470035263	0.6880878450414593	1126.5304764343161	Spearman correlation	22
T (% of CD45)	parasutterella_excrementihominis_ref_m_otu_v25_03674	-0.1812535290796161	0.95	-0.5691184297702108	0.2725912891744223	2092	Spearman correlation	22
T (% of CD45)	ruminococcaceae_species_incertae_sedis_ext_m_otu_v26_18745	0.320390287077106	0.95	-0.13011566275668227	0.6612442858505508	1203.5888015864452	Spearman correlation	22
T (% of CD45)	ruminococcaceae_species_incertae_sedis_ext_m_otu_v26_18873	0.07716086566204612	0.95	-0.36758240776115586	0.4931802356878474	1634.3481069125162	Spearman correlation	22
T (% of CD45)	ruminococcaceae_species_incertae_sedis_ext_m_otu_v26_18940	0.2976608146929879	0.95	-0.1547354412255762	0.6468657910388123	1243.8426971787185	Spearman correlation	22
T (% of CD45)	ruminococcaceae_species_incertae_sedis_ext_m_otu_v26_18990	0.401084457575263	0.95	-0.03798058659078921	0.7103450945466605	1060.6794256342093	Spearman correlation	22
T (% of CD45)	ruminococcaceae_species_incertae_sedis_ext_m_otu_v26_18992	0.2174692552518236	0.95	-0.23732853769576087	0.5940733376231437	1385.8619489490204	Spearman correlation	22
T (% of CD45)	ruminococcaceae_species_incertae_sedis_ext_m_otu_v26_27750	-0.2089805223125354	0.95	-0.5882883944449374	0.24570285954315105	2141.1045050155003	Spearman correlation	22
T (% of CD45)	ruminococcaceae_species_incertae_sedis_ext_m_otu_v26_27777	0.169547402389203	0.95	-0.283734464183232	0.5608964206589511	1470.7315503687216	Spearman correlation	22
T (% of CD45)	ruminococcaceae_species_incertae_sedis_ext_m_otu_v26_27824	0.15090753372842647	0.95	-0.3012288120320593	0.5476430801964779	1503.7427577669569	Spearman correlation	22
T (% of CD45)	ruminococcaceae_species_incertae_sedis_ext_m_otu_v26_33503	0.4292956769675761	0.95	-0.0039065561362576695	0.7268291648265068	1010.7173560904226	Spearman correlation	22
T (% of CD45)	ruminococcus_species_incertae_sedis_ext_m_otu_v26_18826	0.2545574750676648	0.95	-0.199929782229837	0.6188996098159365	1320.1787116551657	Spearman correlation	22
T (% of CD45)	sutterellaceae_species_incertae_sedis_ext_m_otu_v26_17688	-0.10066591059494018	0.95	-0.5109004495805504	0.346914175685587	1949.2793276636392	Spearman correlation	22
T (% of CD45)	sutterellaceae_species_incertae_sedis_ext_m_otu_v26_17689	-0.18820441142014516	0.95	-0.5739640800984349	0.26591655907093675	2104.310012625077	Spearman correlation	22
T (% of CD45)	unassigned	0.13721061547148505	0.95	-0.3138928609815281	0.5377757148716809	1528	Spearman correlation	22
T (% of CD45)	lachnospiraceae_species_incertae_sedis_ext_m_otu_v26_18881	0.3005567418739894	0.95	-0.1516295986687364	0.648711639005718	1238.7140101411649	Spearman correlation	22
T (% of CD45)	alistipes_species_incertae_sedis_ext_m_otu_v26_17309	0.46803863029486553	0.95	0.04458676010965505	0.7489218658416422	942.1035857477931	Spearman correlation	22
T (% of CD45)	alistipes_species_incertae_sedis_ext_m_otu_v26_18761	0.501184931000245	0.95	0.08772176464620361	0.7673401774919445	883.4014871985661	Spearman correlation	22
T (% of CD45)	alistipes_species_incertae_sedis_ext_m_otu_v26_18779	0.4076148155276204	0.95	-0.030182884308580318	0.7141912580120009	1049.1141617005842	Spearman correlation	22
T (% of CD45)	alistipes_species_incertae_sedis_ext_m_otu_v26_18785	0.5062222515550152	0.95	0.09441568571700296	0.7701013305755209	874.480392496068	Spearman correlation	22
T (% of CD45)	bacteroides_caecimuris_ref_m_otu_v25_03476	0.3893572289103146	0.95	-0.05185075767574805	0.7033914699519296	1081.4483475998327	Spearman correlation	22
T (% of CD45)	bacteroides_faecis_thetaiotaomicron_ref_m_otu_v25_01657	0.2489638097178297	0.95	-0.2056563803472444	0.6152013406059896	1330.0850929897235	Spearman correlation	22
T (% of CD45)	candidatus_melainabacteria_species_incertae_sedis_ext_m_otu_v26_18847	0.4529965976772308	0.95	0.025519124135376176	0.7404178462187216	968.7430255136243	Spearman correlation	22
T (% of CD45)	clostridia_species_incertae_sedis_ext_m_otu_v26_18828	0.2601148992621706	0.95	-0.19420937058513105	0.622557990182024	1310.336513406696	Spearman correlation	22
T (% of CD45)	clostridia_species_incertae_sedis_ext_m_otu_v26_18950	0.24480371230297157	0.95	-0.2098952492248174	0.6124403878285255	1337.4526255114372	Spearman correlation	22
T (% of CD45)	clostridiales_family_xiii_incertae_sedis_species_incertae_sedis_ext_m_otu_v26_23391	0.18991536061487377	0.95	-0.26426687893851486	0.5751527006494754	1434.6598963510585	Spearman correlation	22
T (% of CD45)	clostridiales_species_incertae_sedis_ext_m_otu_v26_18760	0.23712172478541158	0.95	-0.21767802676923304	0.6073183623312461	1351.057425405036	Spearman correlation	22
T (% of CD45)	clostridiales_species_incertae_sedis_ext_m_otu_v26_18764	0.543291482962926	0.95	0.14484823449032044	0.7901208158662217	808.8307836726581	Spearman correlation	22
T (% of CD45)	clostridiales_species_incertae_sedis_ext_m_otu_v26_18814	0.39649568516577005	0.95	-0.043428098486727004	0.7076313663445606	1068.8061415714212	Spearman correlation	22
T (% of CD45)	clostridiales_species_incertae_sedis_ext_m_otu_v26_18817	0.2312264332852218	0.95	-0.2236116990672063	0.6033666479732526	1361.4979866518722	Spearman correlation	22
T (% of CD45)	clostridiales_species_incertae_sedis_ext_m_otu_v26_18819	0.15065744944929466	0.95	-0.3014614761357807	0.5474639011934701	1504.1856570252992	Spearman correlation	22
T (% of CD45)	clostridiales_species_incertae_sedis_ext_m_otu_v26_18853	0.48247090790572	0.95	0.06317614754551083	0.7569951092048263	916.5440220989699	Spearman correlation	22
T (% of CD45)	clostridiales_species_incertae_sedis_ext_m_otu_v26_18869	0.32708012966477956	0.95	-0.12276207177906247	0.6654290592174337	1191.7410903636753	Spearman correlation	22
T (% of CD45)	clostridiales_species_incertae_sedis_ext_m_otu_v26_18870	0.23380925877226477	0.95	-0.22101620140512585	0.6051002123681805	1356.923802714319	Spearman correlation	22
T (% of CD45)	clostridiales_species_incertae_sedis_ext_m_otu_v26_18882	0.634129194726584	0.95	0.2778521719570528	0.8370486722137492	647.9571961392197	Spearman correlation	22
T (% of CD45)	clostridiales_species_incertae_sedis_ext_m_otu_v26_18897	0.4545924779035239	0.95	0.027527456952148425	0.7413244623899008	965.9167216328591	Spearman correlation	22
T (% of CD45)	clostridiales_species_incertae_sedis_ext_m_otu_v26_18945	0.541224270260196	0.95	0.14198021570515226	0.789018098240851	812.4918173691927	Spearman correlation	22
T (% of CD45)	clostridiales_species_incertae_sedis_ext_m_otu_v26_18948	0.30276731168956933	0.95	-0.14925276791893247	0.650117892545183	1234.7990909977727	Spearman correlation	22
T (% of CD45)	clostridiales_species_incertae_sedis_ext_m_otu_v26_18953	0.2953562727105937	0.95	-0.15720065834674488	0.6453939592403969	1247.9240410295386	Spearman correlation	22
T (% of CD45)	clostridiales_species_incertae_sedis_ext_m_otu_v26_18954	0.5134691794776219	0.95	0.10411164374502206	0.7740563873555794	861.6460831451315	Spearman correlation	22
T (% of CD45)	clostridiales_species_incertae_sedis_ext_m_otu_v26_18967	0.3865615395462799	0.95	-0.05513237275132574	0.7017248540439177	1086.3995134635381	Spearman correlation	22
T (% of CD45)	clostridiales_species_incertae_sedis_ext_m_otu_v26_18970	0.44227133790493167	0.95	0.012110870115814317	0.7342975946683398	987.7374605703659	Spearman correlation	22
[truncated: 17,836 more rows]
